# Supplementary material for: Seasonal and Weekly Patterns of Korean Adolescents’ Web Search Activity on Insomnia: Retrospective Study
Source: JMIR Form Res. 2024 Oct 11;8:e52977. doi: 10.2196/52977 (PMC11512132; doi:10.2196/52977)
Supplement: Multimedia Appendix 1 [file formative_v8i1e52977_app1.xlsx]

## Sheet: Adolescents
url	http://datalab.naver.com/keyword/trendResult.naver?hashKey=N_e1a8a557bb1a86f340212065de1d4455
Period	Daily : 2016-01-01 ~ 2019-12-31
Gender	All (Female, Male)
Age	13~18
Date	Search volume ('불면증')
2016-01-01	23.45276
2016-01-02	35.17915
2016-01-03	37.29641
2016-01-04	56.02605
2016-01-05	45.43973
2016-01-06	55.86319
2016-01-07	59.77198
2016-01-08	60.09771
2016-01-09	49.0228
2016-01-10	50.97719
2016-01-11	66.77524
2016-01-12	65.14657
2016-01-13	58.95765
2016-01-14	62.05211
2016-01-15	63.35504
2016-01-16	57.65472
2016-01-17	69.3811
2016-01-18	76.05863
2016-01-19	69.3811
2016-01-20	64.00651
2016-01-21	84.69055
2016-01-22	68.07817
2016-01-23	53.74592
2016-01-24	51.46579
2016-01-25	61.40065
2016-01-26	68.8925
2016-01-27	68.07817
2016-01-28	67.10097
2016-01-29	70.8469
2016-01-30	64.65798
2016-01-31	59.28338
2016-02-01	74.42996
2016-02-02	49.83713
2016-02-03	43.6482
2016-02-04	31.92182
2016-02-05	29.80456
2016-02-06	23.2899
2016-02-07	23.61563
2016-02-08	19.8697
2016-02-09	23.12703
2016-02-10	25.08143
2016-02-11	40.71661
2016-02-12	37.94788
2016-02-13	36.48208
2016-02-14	48.37133
2016-02-15	53.42019
2016-02-16	51.30293
2016-02-17	52.11726
2016-02-18	46.0912
2016-02-19	45.43973
2016-02-20	40.39087
2016-02-21	48.85993
2016-02-22	52.76872
2016-02-23	45.76547
2016-02-24	44.95114
2016-02-25	49.0228
2016-02-26	47.71986
2016-02-27	39.73941
2016-02-28	38.27361
2016-02-29	41.20521
2016-03-01	39.08794
2016-03-02	70.19543
2016-03-03	34.52768
2016-03-04	22.8013
2016-03-05	16.93811
2016-03-06	22.8013
2016-03-07	37.13355
2016-03-08	24.7557
2016-03-09	16.93811
2016-03-10	15.14657
2016-03-11	12.86644
2016-03-12	15.14657
2016-03-13	17.42671
2016-03-14	18.07817
2016-03-15	12.54071
2016-03-16	11.56351
2016-03-17	11.07491
2016-03-18	9.93485
2016-03-19	11.72638
2016-03-20	12.54071
2016-03-21	10.42345
2016-03-22	9.60912
2016-03-23	14.65798
2016-03-24	11.23778
2016-03-25	8.79478
2016-03-26	9.44625
2016-03-27	9.93485
2016-03-28	11.56351
2016-03-29	13.51791
2016-03-30	11.88925
2016-03-31	12.70358
2016-04-01	9.77198
2016-04-02	14.00651
2016-04-03	18.4039
2016-04-04	17.9153
2016-04-05	15.14657
2016-04-06	14.16938
2016-04-07	15.63517
2016-04-08	8.79478
2016-04-09	11.88925
2016-04-10	16.93811
2016-04-11	17.75244
2016-04-12	15.47231
2016-04-13	17.42671
2016-04-14	22.63843
2016-04-15	14.65798
2016-04-16	14.98371
2016-04-17	19.3811
2016-04-18	26.54723
2016-04-19	17.10097
2016-04-20	14.16938
2016-04-21	14.49511
2016-04-22	11.72638
2016-04-23	13.35504
2016-04-24	18.07817
2016-04-25	21.49837
2016-04-26	18.07817
2016-04-27	17.75244
2016-04-28	15.63517
2016-04-29	28.99022
2016-04-30	28.01302
2016-05-01	26.54723
2016-05-02	27.52442
2016-05-03	20.8469
2016-05-04	14.16938
2016-05-05	16.44951
2016-05-06	24.42996
2016-05-07	20.3583
2016-05-08	28.82736
2016-05-09	29.96742
2016-05-10	22.47557
2016-05-11	18.07817
2016-05-12	17.58957
2016-05-13	18.4039
2016-05-14	15.47231
2016-05-15	21.17263
2016-05-16	26.22149
2016-05-17	15.63517
2016-05-18	14.00651
2016-05-19	17.42671
2016-05-20	12.37785
2016-05-21	13.68078
2016-05-22	22.63843
2016-05-23	23.12703
2016-05-24	17.26384
2016-05-25	15.63517
2016-05-26	13.35504
2016-05-27	12.70358
2016-05-28	17.9153
2016-05-29	22.3127
2016-05-30	21.8241
2016-05-31	20.52117
2016-06-01	18.4039
2016-06-02	16.93811
2016-06-03	14.98371
2016-06-04	15.79804
2016-06-05	18.8925
2016-06-06	26.38436
2016-06-07	29.47882
2016-06-08	23.61563
2016-06-09	17.26384
2016-06-10	14.00651
2016-06-11	12.37785
2016-06-12	26.54723
2016-06-13	30.61889
2016-06-14	24.10423
2016-06-15	21.66123
2016-06-16	16.28664
2016-06-17	15.96091
2016-06-18	14.16938
2016-06-19	21.66123
2016-06-20	25.40716
2016-06-21	19.54397
2016-06-22	16.93811
2016-06-23	18.4039
2016-06-24	16.12377
2016-06-25	16.44951
2016-06-26	22.8013
2016-06-27	30.78175
2016-06-28	20.68403
2016-06-29	21.98697
2016-06-30	17.26384
2016-07-01	18.4039
2016-07-02	18.8925
2016-07-03	21.98697
2016-07-04	25.89576
2016-07-05	23.2899
2016-07-06	24.10423
2016-07-07	19.05537
2016-07-08	17.9153
2016-07-09	15.14657
2016-07-10	27.52442
2016-07-11	29.64169
2016-07-12	25.08143
2016-07-13	21.98697
2016-07-14	22.14983
2016-07-15	17.58957
2016-07-16	18.07817
2016-07-17	23.12703
2016-07-18	28.50162
2016-07-19	18.24104
2016-07-20	18.72964
2016-07-21	23.12703
2016-07-22	20.52117
2016-07-23	22.63843
2016-07-24	27.03583
2016-07-25	38.59934
2016-07-26	35.66775
2016-07-27	33.55048
2016-07-28	37.13355
2016-07-29	36.97068
2016-07-30	31.92182
2016-07-31	40.06514
2016-08-01	45.6026
2016-08-02	43.48534
2016-08-03	41.20521
2016-08-04	44.95114
2016-08-05	51.95439
2016-08-06	39.90228
2016-08-07	34.20195
2016-08-08	43.48534
2016-08-09	48.0456
2016-08-10	42.99674
2016-08-11	34.36482
2016-08-12	35.83061
2016-08-13	37.13355
2016-08-14	28.82736
2016-08-15	45.76547
2016-08-16	47.0684
2016-08-17	39.73941
2016-08-18	41.53094
2016-08-19	25.40716
2016-08-20	20.68403
2016-08-21	26.87296
2016-08-22	41.53094
2016-08-23	25.73289
2016-08-24	25.40716
2016-08-25	22.96416
2016-08-26	17.9153
2016-08-27	14.98371
2016-08-28	20.3583
2016-08-29	34.36482
2016-08-30	19.54397
2016-08-31	18.72964
2016-09-01	18.07817
2016-09-02	14.98371
2016-09-03	15.47231
2016-09-04	19.3811
2016-09-05	28.01302
2016-09-06	21.3355
2016-09-07	19.70684
2016-09-08	19.05537
2016-09-09	14.65798
2016-09-10	14.98371
2016-09-11	22.63843
2016-09-12	19.05537
2016-09-13	13.84364
2016-09-14	11.40065
2016-09-15	14.16938
2016-09-16	16.44951
2016-09-17	20.03257
2016-09-18	46.5798
2016-09-19	50.48859
2016-09-20	31.92182
2016-09-21	26.38436
2016-09-22	25.57003
2016-09-23	15.79804
2016-09-24	14.82084
2016-09-25	23.7785
2016-09-26	27.52442
2016-09-27	20.3583
2016-09-28	21.3355
2016-09-29	20.52117
2016-09-30	17.75244
2016-10-01	16.12377
2016-10-02	19.70684
2016-10-03	27.85016
2016-10-04	38.27361
2016-10-05	22.8013
2016-10-06	23.94136
2016-10-07	18.07817
2016-10-08	14.98371
2016-10-09	24.10423
2016-10-10	25.73289
2016-10-11	18.07817
2016-10-12	17.75244
2016-10-13	16.28664
2016-10-14	11.72638
2016-10-15	14.16938
2016-10-16	16.61237
2016-10-17	23.2899
2016-10-18	18.07817
2016-10-19	17.26384
2016-10-20	17.10097
2016-10-21	14.65798
2016-10-22	14.82084
2016-10-23	19.8697
2016-10-24	24.7557
2016-10-25	20.8469
2016-10-26	19.3811
2016-10-27	14.98371
2016-10-28	12.21498
2016-10-29	13.51791
2016-10-30	16.93811
2016-10-31	21.3355
2016-11-01	19.70684
2016-11-02	14.33224
2016-11-03	15.63517
2016-11-04	15.30944
2016-11-05	15.79804
2016-11-06	23.61563
2016-11-07	27.85016
2016-11-08	19.8697
2016-11-09	21.3355
2016-11-10	17.75244
2016-11-11	15.47231
2016-11-12	16.12377
2016-11-13	25.08143
2016-11-14	34.69055
2016-11-15	20.19543
2016-11-16	17.75244
2016-11-17	19.8697
2016-11-18	20.3583
2016-11-19	16.93811
2016-11-20	22.47557
2016-11-21	28.33876
2016-11-22	22.14983
2016-11-23	19.54397
2016-11-24	16.12377
2016-11-25	13.02931
2016-11-26	14.65798
2016-11-27	26.71009
2016-11-28	29.47882
2016-11-29	17.75244
2016-11-30	16.77524
2016-12-01	18.56677
2016-12-02	14.65798
2016-12-03	16.12377
2016-12-04	23.2899
2016-12-05	28.33876
2016-12-06	25.89576
2016-12-07	18.8925
2016-12-08	17.10097
2016-12-09	17.42671
2016-12-10	14.33224
2016-12-11	19.8697
2016-12-12	28.82736
2016-12-13	22.63843
2016-12-14	19.21824
2016-12-15	18.4039
2016-12-16	19.05537
2016-12-17	15.30944
2016-12-18	20.19543
2016-12-19	27.36156
2016-12-20	23.45276
2016-12-21	21.17263
2016-12-22	20.68403
2016-12-23	18.56677
2016-12-24	18.72964
2016-12-25	26.71009
2016-12-26	26.38436
2016-12-27	25.08143
2016-12-28	23.12703
2016-12-29	21.3355
2016-12-30	19.21824
2016-12-31	22.63843
2017-01-01	19.70684
2017-01-02	25.40716
2017-01-03	36.97068
2017-01-04	40.06514
2017-01-05	45.76547
2017-01-06	38.59934
2017-01-07	44.95114
2017-01-08	43.32247
2017-01-09	63.35504
2017-01-10	55.86319
2017-01-11	55.86319
2017-01-12	55.37459
2017-01-13	57.32899
2017-01-14	42.83387
2017-01-15	50.48859
2017-01-16	48.37133
2017-01-17	53.42019
2017-01-18	47.88273
2017-01-19	50.65146
2017-01-20	44.95114
2017-01-21	47.23127
2017-01-22	45.27687
2017-01-23	49.83713
2017-01-24	40.06514
2017-01-25	45.43973
2017-01-26	36.80781
2017-01-27	38.43648
2017-01-28	31.75895
2017-01-29	21.8241
2017-01-30	35.66775
2017-01-31	44.6254
2017-02-01	46.90553
2017-02-02	42.01954
2017-02-03	30.29315
2017-02-04	30.94462
2017-02-05	32.24755
2017-02-06	46.25407
2017-02-07	28.50162
2017-02-08	24.59283
2017-02-09	21.8241
2017-02-10	21.3355
2017-02-11	24.2671
2017-02-12	22.63843
2017-02-13	22.8013
2017-02-14	26.05863
2017-02-15	33.38762
2017-02-16	25.24429
2017-02-17	34.03908
2017-02-18	32.73615
2017-02-19	33.06188
2017-02-20	39.73941
2017-02-21	42.01954
2017-02-22	38.59934
2017-02-23	37.45928
2017-02-24	38.27361
2017-02-25	38.59934
2017-02-26	34.85342
2017-02-27	39.90228
2017-02-28	38.92508
2017-03-01	36.31921
2017-03-02	61.07491
2017-03-03	26.54723
2017-03-04	18.8925
2017-03-05	25.73289
2017-03-06	39.41368
2017-03-07	19.21824
2017-03-08	13.19218
2017-03-09	12.37785
2017-03-10	10.42345
2017-03-11	11.23778
2017-03-12	15.96091
2017-03-13	16.28664
2017-03-14	12.54071
2017-03-15	10.91205
2017-03-16	11.07491
2017-03-17	9.28338
2017-03-18	11.07491
2017-03-19	19.05537
2017-03-20	18.24104
2017-03-21	11.72638
2017-03-22	12.70358
2017-03-23	10.91205
2017-03-24	9.93485
2017-03-25	13.51791
2017-03-26	14.98371
2017-03-27	15.47231
2017-03-28	13.35504
2017-03-29	14.82084
2017-03-30	7.81758
2017-03-31	9.60912
2017-04-01	10.58631
2017-04-02	19.21824
2017-04-03	18.56677
2017-04-04	10.26058
2017-04-05	16.61237
2017-04-06	14.65798
2017-04-07	10.74918
2017-04-08	8.95765
2017-04-09	16.44951
2017-04-10	17.10097
2017-04-11	13.84364
2017-04-12	13.84364
2017-04-13	12.86644
2017-04-14	10.91205
2017-04-15	10.09771
2017-04-16	15.14657
2017-04-17	19.05537
2017-04-18	16.12377
2017-04-19	10.58631
2017-04-20	11.72638
2017-04-21	10.42345
2017-04-22	11.88925
2017-04-23	11.07491
2017-04-24	17.75244
2017-04-25	11.23778
2017-04-26	14.49511
2017-04-27	11.40065
2017-04-28	11.56351
2017-04-29	8.79478
2017-04-30	15.47231
2017-05-01	18.4039
2017-05-02	14.00651
2017-05-03	13.19218
2017-05-04	20.03257
2017-05-05	14.16938
2017-05-06	19.54397
2017-05-07	21.66123
2017-05-08	23.61563
2017-05-09	19.21824
2017-05-10	35.83061
2017-05-11	22.14983
2017-05-12	18.07817
2017-05-13	13.68078
2017-05-14	17.75244
2017-05-15	22.63843
2017-05-16	19.21824
2017-05-17	17.26384
2017-05-18	16.61237
2017-05-19	11.88925
2017-05-20	15.63517
2017-05-21	18.4039
2017-05-22	26.22149
2017-05-23	17.26384
2017-05-24	15.30944
2017-05-25	16.28664
2017-05-26	12.05211
2017-05-27	11.72638
2017-05-28	19.05537
2017-05-29	21.98697
2017-05-30	17.9153
2017-05-31	15.63517
2017-06-01	15.63517
2017-06-02	13.84364
2017-06-03	13.84364
2017-06-04	20.52117
2017-06-05	27.52442
2017-06-06	21.66123
2017-06-07	28.66449
2017-06-08	20.8469
2017-06-09	16.12377
2017-06-10	15.79804
2017-06-11	28.33876
2017-06-12	39.08794
2017-06-13	24.42996
2017-06-14	23.61563
2017-06-15	22.63843
2017-06-16	15.63517
2017-06-17	14.33224
2017-06-18	22.47557
2017-06-19	30.78175
2017-06-20	17.9153
2017-06-21	17.58957
2017-06-22	21.66123
2017-06-23	21.8241
2017-06-24	19.05537
2017-06-25	22.3127
2017-06-26	34.69055
2017-06-27	26.87296
2017-06-28	19.70684
2017-06-29	21.3355
2017-06-30	15.79804
2017-07-01	18.8925
2017-07-02	23.12703
2017-07-03	29.96742
2017-07-04	20.52117
2017-07-05	21.8241
2017-07-06	20.52117
2017-07-07	18.07817
2017-07-08	17.75244
2017-07-09	22.3127
2017-07-10	23.61563
2017-07-11	17.58957
2017-07-12	17.10097
2017-07-13	17.75244
2017-07-14	19.05537
2017-07-15	18.24104
2017-07-16	23.94136
2017-07-17	28.99022
2017-07-18	24.91856
2017-07-19	18.24104
2017-07-20	16.93811
2017-07-21	14.16938
2017-07-22	22.47557
2017-07-23	21.66123
2017-07-24	25.24429
2017-07-25	24.42996
2017-07-26	24.42996
2017-07-27	31.27035
2017-07-28	33.55048
2017-07-29	34.20195
2017-07-30	40.06514
2017-07-31	49.0228
2017-08-01	41.04234
2017-08-02	44.6254
2017-08-03	52.76872
2017-08-04	44.29967
2017-08-05	48.37133
2017-08-06	46.41693
2017-08-07	49.67426
2017-08-08	38.59934
2017-08-09	45.114
2017-08-10	39.57654
2017-08-11	36.48208
2017-08-12	30.78175
2017-08-13	31.27035
2017-08-14	40.39087
2017-08-15	37.45928
2017-08-16	54.88599
2017-08-17	37.45928
2017-08-18	29.15309
2017-08-19	24.91856
2017-08-20	28.33876
2017-08-21	57.16612
2017-08-22	28.33876
2017-08-23	26.22149
2017-08-24	22.3127
2017-08-25	19.21824
2017-08-26	16.28664
2017-08-27	20.19543
2017-08-28	22.96416
2017-08-29	23.12703
2017-08-30	17.26384
2017-08-31	14.98371
2017-09-01	14.65798
2017-09-02	17.9153
2017-09-03	17.58957
2017-09-04	29.47882
2017-09-05	17.26384
2017-09-06	17.26384
2017-09-07	17.75244
2017-09-08	13.19218
2017-09-09	13.02931
2017-09-10	17.10097
2017-09-11	22.47557
2017-09-12	20.03257
2017-09-13	17.75244
2017-09-14	16.12377
2017-09-15	14.49511
2017-09-16	14.16938
2017-09-17	23.12703
2017-09-18	22.3127
2017-09-19	19.21824
2017-09-20	15.96091
2017-09-21	14.82084
2017-09-22	14.49511
2017-09-23	12.37785
2017-09-24	18.24104
2017-09-25	23.2899
2017-09-26	19.05537
2017-09-27	18.4039
2017-09-28	17.42671
2017-09-29	13.68078
2017-09-30	11.23778
2017-10-01	19.21824
2017-10-02	20.3583
2017-10-03	19.21824
2017-10-04	20.19543
2017-10-05	21.3355
2017-10-06	26.22149
2017-10-07	29.80456
2017-10-08	44.95114
2017-10-09	46.5798
2017-10-10	70.52117
2017-10-11	43.97394
2017-10-12	32.89902
2017-10-13	23.94136
2017-10-14	15.63517
2017-10-15	21.17263
2017-10-16	35.17915
2017-10-17	26.38436
2017-10-18	23.12703
2017-10-19	22.14983
2017-10-20	19.8697
2017-10-21	14.00651
2017-10-22	17.42671
2017-10-23	24.2671
2017-10-24	20.03257
2017-10-25	18.07817
2017-10-26	16.61237
2017-10-27	15.47231
2017-10-28	13.84364
2017-10-29	18.56677
2017-10-30	23.61563
2017-10-31	15.14657
2017-11-01	15.79804
2017-11-02	13.51791
2017-11-03	11.88925
2017-11-04	12.37785
2017-11-05	18.24104
2017-11-06	25.89576
2017-11-07	20.3583
2017-11-08	22.47557
2017-11-09	19.54397
2017-11-10	15.79804
2017-11-11	12.05211
2017-11-12	16.77524
2017-11-13	23.45276
2017-11-14	18.24104
2017-11-15	17.10097
2017-11-16	13.02931
2017-11-17	17.42671
2017-11-18	12.37785
2017-11-19	25.73289
2017-11-20	32.73615
2017-11-21	18.72964
2017-11-22	21.17263
2017-11-23	18.4039
2017-11-24	20.8469
2017-11-25	14.00651
2017-11-26	24.91856
2017-11-27	33.06188
2017-11-28	24.42996
2017-11-29	19.70684
2017-11-30	21.17263
2017-12-01	13.19218
2017-12-02	13.84364
2017-12-03	21.3355
2017-12-04	20.52117
2017-12-05	19.8697
2017-12-06	16.93811
2017-12-07	19.3811
2017-12-08	15.63517
2017-12-09	17.75244
2017-12-10	22.47557
2017-12-11	30.13029
2017-12-12	20.8469
2017-12-13	18.4039
2017-12-14	18.07817
2017-12-15	14.16938
2017-12-16	19.8697
2017-12-17	21.49837
2017-12-18	29.64169
2017-12-19	24.42996
2017-12-20	29.96742
2017-12-21	26.38436
2017-12-22	22.14983
2017-12-23	21.49837
2017-12-24	24.42996
2017-12-25	29.96742
2017-12-26	37.13355
2017-12-27	27.52442
2017-12-28	29.96742
2017-12-29	26.54723
2017-12-30	25.89576
2017-12-31	24.42996
2018-01-01	29.15309
2018-01-02	43.32247
2018-01-03	41.36807
2018-01-04	48.5342
2018-01-05	51.30293
2018-01-06	48.69706
2018-01-07	56.84039
2018-01-08	73.45276
2018-01-09	67.42671
2018-01-10	63.35504
2018-01-11	73.45276
2018-01-12	74.59283
2018-01-13	64.65798
2018-01-14	63.84364
2018-01-15	79.80456
2018-01-16	77.19869
2018-01-17	99.18566
2018-01-18	100.0
2018-01-19	87.45928
2018-01-20	71.66123
2018-01-21	77.36156
2018-01-22	79.96742
2018-01-23	82.08469
2018-01-24	66.44951
2018-01-25	63.02931
2018-01-26	58.79478
2018-01-27	60.58631
2018-01-28	64.33224
2018-01-29	65.30944
2018-01-30	55.86319
2018-01-31	64.00651
2018-02-01	68.56677
2018-02-02	59.12052
2018-02-03	50.16286
2018-02-04	53.58306
2018-02-05	56.84039
2018-02-06	48.5342
2018-02-07	36.48208
2018-02-08	34.20195
2018-02-09	28.50162
2018-02-10	31.59609
2018-02-11	33.06188
2018-02-12	35.50488
2018-02-13	36.80781
2018-02-14	37.29641
2018-02-15	35.99348
2018-02-16	30.94462
2018-02-17	25.73289
2018-02-18	35.01628
2018-02-19	46.25407
2018-02-20	53.58306
2018-02-21	51.30293
2018-02-22	50.48859
2018-02-23	46.90553
2018-02-24	44.1368
2018-02-25	49.0228
2018-02-26	56.84039
2018-02-27	45.76547
2018-02-28	57.98045
2018-03-01	57.49185
2018-03-02	80.29315
2018-03-03	35.17915
2018-03-04	51.14006
2018-03-05	95.27687
2018-03-06	38.27361
2018-03-07	26.87296
2018-03-08	25.73289
2018-03-09	18.07817
2018-03-10	16.93811
2018-03-11	21.3355
2018-03-12	30.94462
2018-03-13	17.9153
2018-03-14	19.21824
2018-03-15	15.96091
2018-03-16	12.21498
2018-03-17	18.24104
2018-03-18	19.54397
2018-03-19	24.7557
2018-03-20	20.68403
2018-03-21	19.3811
2018-03-22	16.12377
2018-03-23	14.33224
2018-03-24	13.02931
2018-03-25	19.8697
2018-03-26	18.24104
2018-03-27	19.05537
2018-03-28	16.44951
2018-03-29	15.30944
2018-03-30	14.16938
2018-03-31	14.65798
2018-04-01	20.19543
2018-04-02	19.70684
2018-04-03	17.26384
2018-04-04	15.79804
2018-04-05	13.68078
2018-04-06	13.35504
2018-04-07	12.54071
2018-04-08	22.96416
2018-04-09	23.45276
2018-04-10	18.72964
2018-04-11	14.65798
2018-04-12	16.61237
2018-04-13	14.49511
2018-04-14	16.44951
2018-04-15	21.8241
2018-04-16	25.73289
2018-04-17	18.24104
2018-04-18	17.26384
2018-04-19	16.12377
2018-04-20	13.68078
2018-04-21	17.10097
2018-04-22	19.3811
2018-04-23	27.19869
2018-04-24	20.3583
2018-04-25	21.17263
2018-04-26	16.44951
2018-04-27	12.86644
2018-04-28	16.12377
2018-04-29	19.8697
2018-04-30	22.3127
2018-05-01	21.66123
2018-05-02	20.03257
2018-05-03	16.28664
2018-05-04	13.84364
2018-05-05	12.37785
2018-05-06	18.07817
2018-05-07	19.8697
2018-05-08	25.73289
2018-05-09	19.21824
2018-05-10	17.9153
2018-05-11	12.70358
2018-05-12	13.35504
2018-05-13	19.70684
2018-05-14	27.03583
2018-05-15	16.93811
2018-05-16	19.8697
2018-05-17	12.86644
2018-05-18	12.54071
2018-05-19	16.44951
2018-05-20	20.19543
2018-05-21	21.8241
2018-05-22	19.54397
2018-05-23	31.43322
2018-05-24	18.07817
2018-05-25	18.24104
2018-05-26	15.30944
2018-05-27	23.7785
2018-05-28	34.85342
2018-05-29	23.45276
2018-05-30	22.47557
2018-05-31	19.3811
2018-06-01	13.84364
2018-06-02	15.79804
2018-06-03	22.8013
2018-06-04	30.61889
2018-06-05	18.8925
2018-06-06	17.26384
2018-06-07	30.94462
2018-06-08	21.17263
2018-06-09	15.47231
2018-06-10	27.36156
2018-06-11	44.1368
2018-06-12	22.14983
2018-06-13	22.96416
2018-06-14	36.80781
2018-06-15	24.10423
2018-06-16	16.93811
2018-06-17	26.05863
2018-06-18	33.55048
2018-06-19	28.33876
2018-06-20	25.40716
2018-06-21	19.21824
2018-06-22	19.8697
2018-06-23	18.24104
2018-06-24	23.45276
2018-06-25	36.80781
2018-06-26	33.38762
2018-06-27	24.2671
2018-06-28	17.26384
2018-06-29	18.4039
2018-06-30	19.70684
2018-07-01	25.08143
2018-07-02	35.99348
2018-07-03	26.22149
2018-07-04	30.94462
2018-07-05	32.41042
2018-07-06	22.47557
2018-07-07	19.05537
2018-07-08	28.82736
2018-07-09	34.36482
2018-07-10	27.03583
2018-07-11	24.10423
2018-07-12	26.54723
2018-07-13	20.8469
2018-07-14	17.75244
2018-07-15	23.12703
2018-07-16	26.38436
2018-07-17	23.94136
2018-07-18	21.49837
2018-07-19	20.3583
2018-07-20	16.93811
2018-07-21	16.77524
2018-07-22	21.66123
2018-07-23	31.92182
2018-07-24	27.03583
2018-07-25	25.73289
2018-07-26	31.27035
2018-07-27	30.78175
2018-07-28	30.45602
2018-07-29	34.69055
2018-07-30	38.27361
2018-07-31	40.55374
2018-08-01	39.73941
2018-08-02	45.76547
2018-08-03	42.671
2018-08-04	41.36807
2018-08-05	46.25407
2018-08-06	46.41693
2018-08-07	43.1596
2018-08-08	49.5114
2018-08-09	51.62866
2018-08-10	55.70032
2018-08-11	53.74592
2018-08-12	50.48859
2018-08-13	55.70032
2018-08-14	46.90553
2018-08-15	38.92508
2018-08-16	63.84364
2018-08-17	35.99348
2018-08-18	23.61563
2018-08-19	28.82736
2018-08-20	55.86319
2018-08-21	36.64495
2018-08-22	33.87622
2018-08-23	21.17263
2018-08-24	14.00651
2018-08-25	23.45276
2018-08-26	25.40716
2018-08-27	37.78501
2018-08-28	28.33876
2018-08-29	21.8241
2018-08-30	18.56677
2018-08-31	19.3811
2018-09-01	16.61237
2018-09-02	24.42996
2018-09-03	29.96742
2018-09-04	26.71009
2018-09-05	18.72964
2018-09-06	18.72964
2018-09-07	16.61237
2018-09-08	18.07817
2018-09-09	21.00977
2018-09-10	28.99022
2018-09-11	18.07817
2018-09-12	22.8013
2018-09-13	17.9153
2018-09-14	19.54397
2018-09-15	22.63843
2018-09-16	32.08469
2018-09-17	33.55048
2018-09-18	27.19869
2018-09-19	23.45276
2018-09-20	21.66123
2018-09-21	19.21824
2018-09-22	18.56677
2018-09-23	21.3355
2018-09-24	23.7785
2018-09-25	17.9153
2018-09-26	24.91856
2018-09-27	38.59934
2018-09-28	27.03583
2018-09-29	25.08143
2018-09-30	25.73289
2018-10-01	48.85993
2018-10-02	32.89902
2018-10-03	24.7557
2018-10-04	42.50814
2018-10-05	22.3127
2018-10-06	20.3583
2018-10-07	31.43322
2018-10-08	39.08794
2018-10-09	33.22475
2018-10-10	49.67426
2018-10-11	30.45602
2018-10-12	21.3355
2018-10-13	20.3583
2018-10-14	28.01302
2018-10-15	39.57654
2018-10-16	26.54723
2018-10-17	21.66123
2018-10-18	20.52117
2018-10-19	19.05537
2018-10-20	16.61237
2018-10-21	22.96416
2018-10-22	29.15309
2018-10-23	21.17263
2018-10-24	19.70684
2018-10-25	17.10097
2018-10-26	15.96091
2018-10-27	15.79804
2018-10-28	21.49837
2018-10-29	36.97068
2018-10-30	19.70684
2018-10-31	22.14983
2018-11-01	23.45276
2018-11-02	18.8925
2018-11-03	15.47231
2018-11-04	22.47557
2018-11-05	28.17589
2018-11-06	23.7785
2018-11-07	22.63843
2018-11-08	22.8013
2018-11-09	21.3355
2018-11-10	17.26384
2018-11-11	20.19543
2018-11-12	33.71335
2018-11-13	28.01302
2018-11-14	24.7557
2018-11-15	22.3127
2018-11-16	27.52442
2018-11-17	20.52117
2018-11-18	26.22149
2018-11-19	38.11074
2018-11-20	25.57003
2018-11-21	20.68403
2018-11-22	20.68403
2018-11-23	19.21824
2018-11-24	16.93811
2018-11-25	25.08143
2018-11-26	31.27035
2018-11-27	25.89576
2018-11-28	22.63843
2018-11-29	19.3811
2018-11-30	17.75244
2018-12-01	18.72964
2018-12-02	28.82736
2018-12-03	33.38762
2018-12-04	29.80456
2018-12-05	28.82736
2018-12-06	25.57003
2018-12-07	21.98697
2018-12-08	23.94136
2018-12-09	31.27035
2018-12-10	40.06514
2018-12-11	31.92182
2018-12-12	30.29315
2018-12-13	22.47557
2018-12-14	24.10423
2018-12-15	20.8469
2018-12-16	34.69055
2018-12-17	41.20521
2018-12-18	32.73615
2018-12-19	30.29315
2018-12-20	29.47882
2018-12-21	22.63843
2018-12-22	23.61563
2018-12-23	30.45602
2018-12-24	32.73615
2018-12-25	25.40716
2018-12-26	40.22801
2018-12-27	29.15309
2018-12-28	29.96742
2018-12-29	26.38436
2018-12-30	27.36156
2018-12-31	23.12703
2019-01-01	22.96416
2019-01-02	45.92833
2019-01-03	41.20521
2019-01-04	46.25407
2019-01-05	33.55048
2019-01-06	51.46579
2019-01-07	68.4039
2019-01-08	48.37133
2019-01-09	53.74592
2019-01-10	55.21172
2019-01-11	56.51465
2019-01-12	51.14006
2019-01-13	59.93485
2019-01-14	67.75244
2019-01-15	64.16938
2019-01-16	65.47231
2019-01-17	62.21498
2019-01-18	72.96416
2019-01-19	57.32899
2019-01-20	65.79804
2019-01-21	70.19543
2019-01-22	64.49511
2019-01-23	68.24104
2019-01-24	76.71009
2019-01-25	66.28664
2019-01-26	60.58631
2019-01-27	59.77198
2019-01-28	70.19543
2019-01-29	62.37785
2019-01-30	64.98371
2019-01-31	59.28338
2019-02-01	47.557
2019-02-02	48.37133
2019-02-03	56.02605
2019-02-04	46.0912
2019-02-05	46.25407
2019-02-06	37.29641
2019-02-07	50.97719
2019-02-08	50.65146
2019-02-09	45.92833
2019-02-10	49.83713
2019-02-11	50.0
2019-02-12	50.0
2019-02-13	40.22801
2019-02-14	37.62214
2019-02-15	37.94788
2019-02-16	34.03908
2019-02-17	39.41368
2019-02-18	42.671
2019-02-19	46.5798
2019-02-20	54.88599
2019-02-21	51.14006
2019-02-22	49.5114
2019-02-23	48.0456
2019-02-24	51.79153
2019-02-25	47.0684
2019-02-26	47.23127
2019-02-27	50.65146
2019-02-28	44.46254
2019-03-01	52.44299
2019-03-02	46.90553
2019-03-03	51.14006
2019-03-04	83.38762
2019-03-05	41.20521
2019-03-06	29.96742
2019-03-07	19.54397
2019-03-08	10.74918
2019-03-09	14.33224
2019-03-10	18.4039
2019-03-11	24.42996
2019-03-12	17.26384
2019-03-13	14.49511
2019-03-14	12.37785
2019-03-15	11.88925
2019-03-16	12.21498
2019-03-17	13.84364
2019-03-18	22.63843
2019-03-19	15.79804
2019-03-20	14.98371
2019-03-21	14.33224
2019-03-22	13.35504
2019-03-23	12.05211
2019-03-24	17.75244
2019-03-25	22.47557
2019-03-26	15.30944
2019-03-27	15.96091
2019-03-28	13.84364
2019-03-29	14.00651
2019-03-30	14.49511
2019-03-31	19.8697
2019-04-01	22.3127
2019-04-02	14.49511
2019-04-03	14.82084
2019-04-04	11.88925
2019-04-05	12.86644
2019-04-06	14.82084
2019-04-07	17.58957
2019-04-08	22.8013
2019-04-09	14.49511
2019-04-10	13.51791
2019-04-11	14.82084
2019-04-12	10.58631
2019-04-13	13.19218
2019-04-14	18.07817
2019-04-15	24.10423
2019-04-16	13.68078
2019-04-17	17.42671
2019-04-18	14.00651
2019-04-19	12.37785
2019-04-20	12.54071
2019-04-21	16.12377
2019-04-22	21.00977
2019-04-23	11.72638
2019-04-24	17.42671
2019-04-25	17.26384
2019-04-26	8.79478
2019-04-27	11.72638
2019-04-28	19.21824
2019-04-29	22.3127
2019-04-30	17.42671
2019-05-01	13.19218
2019-05-02	13.51791
2019-05-03	13.51791
2019-05-04	12.21498
2019-05-05	14.65798
2019-05-06	20.68403
2019-05-07	28.50162
2019-05-08	14.82084
2019-05-09	13.51791
2019-05-10	13.68078
2019-05-11	13.19218
2019-05-12	19.21824
2019-05-13	27.19869
2019-05-14	16.44951
2019-05-15	12.21498
2019-05-16	19.21824
2019-05-17	13.68078
2019-05-18	14.00651
2019-05-19	21.49837
2019-05-20	24.10423
2019-05-21	14.82084
2019-05-22	19.05537
2019-05-23	14.49511
2019-05-24	13.68078
2019-05-25	12.54071
2019-05-26	14.65798
2019-05-27	28.50162
2019-05-28	18.4039
2019-05-29	16.28664
2019-05-30	14.00651
2019-05-31	14.33224
2019-06-01	14.33224
2019-06-02	20.03257
2019-06-03	27.85016
2019-06-04	18.8925
2019-06-05	16.61237
2019-06-06	18.72964
2019-06-07	20.3583
2019-06-08	23.12703
2019-06-09	31.10749
2019-06-10	39.57654
2019-06-11	32.41042
2019-06-12	26.54723
2019-06-13	25.89576
2019-06-14	17.10097
2019-06-15	14.16938
2019-06-16	19.54397
2019-06-17	39.57654
2019-06-18	41.04234
2019-06-19	22.3127
2019-06-20	25.24429
2019-06-21	23.12703
2019-06-22	18.07817
2019-06-23	22.47557
2019-06-24	41.36807
2019-06-25	42.01954
2019-06-26	38.27361
2019-06-27	20.03257
2019-06-28	23.94136
2019-06-29	14.98371
2019-06-30	27.19869
2019-07-01	53.58306
2019-07-02	27.52442
2019-07-03	22.96416
2019-07-04	18.07817
2019-07-05	16.44951
2019-07-06	20.03257
2019-07-07	21.49837
2019-07-08	31.59609
2019-07-09	29.31596
2019-07-10	23.45276
2019-07-11	20.8469
2019-07-12	18.4039
2019-07-13	16.28664
2019-07-14	23.94136
2019-07-15	29.80456
2019-07-16	21.17263
2019-07-17	20.3583
2019-07-18	14.16938
2019-07-19	15.14657
2019-07-20	15.63517
2019-07-21	21.00977
2019-07-22	28.17589
2019-07-23	35.99348
2019-07-24	39.25081
2019-07-25	36.48208
2019-07-26	36.31921
2019-07-27	40.87947
2019-07-28	35.66775
2019-07-29	59.93485
2019-07-30	71.66123
2019-07-31	71.98697
2019-08-01	53.74592
2019-08-02	47.39413
2019-08-03	53.74592
2019-08-04	51.79153
2019-08-05	47.39413
2019-08-06	44.6254
2019-08-07	47.71986
2019-08-08	42.671
2019-08-09	57.49185
2019-08-10	42.671
2019-08-11	60.26058
2019-08-12	81.43322
2019-08-13	59.93485
2019-08-14	49.18566
2019-08-15	40.06514
2019-08-16	48.5342
2019-08-17	31.75895
2019-08-18	33.87622
2019-08-19	71.98697
2019-08-20	40.87947
2019-08-21	29.47882
2019-08-22	26.71009
2019-08-23	17.10097
2019-08-24	15.96091
2019-08-25	21.17263
2019-08-26	29.47882
2019-08-27	20.8469
2019-08-28	26.22149
2019-08-29	22.47557
2019-08-30	17.42671
2019-08-31	15.30944
2019-09-01	20.19543
2019-09-02	28.66449
2019-09-03	21.17263
2019-09-04	13.84364
2019-09-05	17.58957
2019-09-06	14.49511
2019-09-07	17.10097
2019-09-08	19.3811
2019-09-09	30.94462
2019-09-10	23.12703
2019-09-11	21.17263
2019-09-12	15.30944
2019-09-13	15.30944
2019-09-14	19.21824
2019-09-15	28.50162
2019-09-16	41.85667
2019-09-17	33.71335
2019-09-18	27.36156
2019-09-19	24.7557
2019-09-20	17.75244
2019-09-21	14.16938
2019-09-22	19.21824
2019-09-23	26.71009
2019-09-24	22.8013
2019-09-25	19.21824
2019-09-26	18.4039
2019-09-27	13.84364
2019-09-28	14.16938
2019-09-29	22.3127
2019-09-30	26.05863
2019-10-01	23.2899
2019-10-02	20.19543
2019-10-03	18.72964
2019-10-04	24.7557
2019-10-05	23.2899
2019-10-06	30.29315
2019-10-07	37.29641
2019-10-08	24.10423
2019-10-09	23.45276
2019-10-10	33.22475
2019-10-11	25.40716
2019-10-12	19.05537
2019-10-13	24.59283
2019-10-14	35.50488
2019-10-15	19.54397
2019-10-16	22.47557
2019-10-17	22.3127
2019-10-18	18.72964
2019-10-19	16.93811
2019-10-20	21.66123
2019-10-21	27.36156
2019-10-22	21.49837
2019-10-23	22.8013
2019-10-24	21.3355
2019-10-25	22.3127
2019-10-26	20.19543
2019-10-27	25.73289
2019-10-28	30.29315
2019-10-29	22.47557
2019-10-30	23.12703
2019-10-31	19.21824
2019-11-01	18.07817
2019-11-02	14.98371
2019-11-03	20.03257
2019-11-04	35.34201
2019-11-05	29.96742
2019-11-06	23.2899
2019-11-07	22.8013
2019-11-08	14.98371
2019-11-09	17.58957
2019-11-10	22.47557
2019-11-11	33.06188
2019-11-12	24.10423
2019-11-13	25.89576
2019-11-14	19.8697
2019-11-15	25.40716
2019-11-16	16.77524
2019-11-17	23.7785
2019-11-18	40.71661
2019-11-19	30.29315
2019-11-20	21.3355
2019-11-21	22.63843
2019-11-22	20.3583
2019-11-23	17.26384
2019-11-24	26.05863
2019-11-25	39.90228
2019-11-26	24.91856
2019-11-27	22.3127
2019-11-28	23.45276
2019-11-29	19.70684
2019-11-30	15.30944
2019-12-01	24.7557
2019-12-02	31.92182
2019-12-03	28.50162
2019-12-04	22.14983
2019-12-05	26.71009
2019-12-06	16.61237
2019-12-07	20.68403
2019-12-08	23.7785
2019-12-09	32.89902
2019-12-10	31.43322
2019-12-11	29.15309
2019-12-12	26.87296
2019-12-13	22.8013
2019-12-14	21.17263
2019-12-15	27.03583
2019-12-16	37.94788
2019-12-17	31.75895
2019-12-18	35.50488
2019-12-19	26.05863
2019-12-20	19.21824
2019-12-21	22.8013
2019-12-22	28.99022
2019-12-23	37.45928
2019-12-24	28.33876
2019-12-25	23.61563
2019-12-26	37.94788
2019-12-27	28.66449
2019-12-28	27.03583
2019-12-29	32.57328
2019-12-30	42.18241
2019-12-31	35.50488

## Sheet: Adults
url	http://datalab.naver.com/keyword/trendResult.naver?hashKey=N_12338ddec41ae04263341e54346d70cb
Period	Daily : 2016-01-01 ~ 2019-12-31
Gender	All (Female, Male)
Age	19~24, 25~29, 30~34, 35~39, 40~44, 45~49, 50~54, 55~59
Date	Search volume ('불면증')
2016-01-01	26.00896
2016-01-02	36.47234
2016-01-03	38.51519
2016-01-04	66.26806
2016-01-05	66.56701
2016-01-06	65.5705
2016-01-07	67.46387
2016-01-08	55.6552
2016-01-09	40.90682
2016-01-10	42.9995
2016-01-11	62.58096
2016-01-12	58.64474
2016-01-13	62.03288
2016-01-14	56.00398
2016-01-15	50.32386
2016-01-16	39.81066
2016-01-17	43.3981
2016-01-18	63.52765
2016-01-19	59.7409
2016-01-20	56.40259
2016-01-21	73.39312
2016-01-22	59.84055
2016-01-23	42.10264
2016-01-24	38.46537
2016-01-25	56.50224
2016-01-26	59.39212
2016-01-27	61.78375
2016-01-28	59.64125
2016-01-29	54.30991
2016-01-30	45.44095
2016-01-31	43.09915
2016-02-01	61.38515
2016-02-02	63.07922
2016-02-03	57.1998
2016-02-04	53.1141
2016-02-05	46.68659
2016-02-06	31.3403
2016-02-07	30.79222
2016-02-08	29.04833
2016-02-09	29.24763
2016-02-10	34.57897
2016-02-11	52.26706
2016-02-12	55.15695
2016-02-13	49.427
2016-02-14	52.81514
2016-02-15	76.283
2016-02-16	74.24015
2016-02-17	69.75585
2016-02-18	61.8834
2016-02-19	53.5127
2016-02-20	42.45142
2016-02-21	45.29147
2016-02-22	63.72695
2016-02-23	63.97608
2016-02-24	53.712
2016-02-25	60.23916
2016-02-26	46.68659
2016-02-27	41.2556
2016-02-28	40.45839
2016-02-29	47.4838
2016-03-01	48.08171
2016-03-02	66.41753
2016-03-03	52.41654
2016-03-04	52.61584
2016-03-05	39.61136
2016-03-06	43.04932
2016-03-07	72.24713
2016-03-08	68.75934
2016-03-09	60.48829
2016-03-10	53.06427
2016-03-11	40.00996
2016-03-12	31.19083
2016-03-13	27.80269
2016-03-14	50.37369
2016-03-15	49.6263
2016-03-16	51.61933
2016-03-17	43.99601
2016-03-18	38.9138
2016-03-19	28.30094
2016-03-20	25.06228
2016-03-21	34.57897
2016-03-22	31.93821
2016-03-23	40.10961
2016-03-24	41.80368
2016-03-25	38.31589
2016-03-26	22.86995
2016-03-27	23.46786
2016-03-28	33.13403
2016-03-29	45.98903
2016-03-30	40.55804
2016-03-31	48.28101
2016-04-01	40.25909
2016-04-02	36.22321
2016-04-03	36.07374
2016-04-04	50.97159
2016-04-05	57.44892
2016-04-06	50.22421
2016-04-07	51.07125
2016-04-08	46.63677
2016-04-09	32.63577
2016-04-10	37.26955
2016-04-11	49.52665
2016-04-12	61.38515
2016-04-13	41.80368
2016-04-14	57.69805
2016-04-15	50.22421
2016-04-16	35.62531
2016-04-17	39.16292
2016-04-18	68.31091
2016-04-19	62.58096
2016-04-20	57.14997
2016-04-21	49.32735
2016-04-22	47.88241
2016-04-23	36.92077
2016-04-24	39.5117
2016-04-25	61.2855
2016-04-26	66.36771
2016-04-27	63.27852
2016-04-28	54.60886
2016-04-29	70.25411
2016-04-30	47.38415
2016-05-01	40.80717
2016-05-02	58.59491
2016-05-03	59.44195
2016-05-04	46.98555
2016-05-05	34.37967
2016-05-06	44.19531
2016-05-07	42.40159
2016-05-08	56.10363
2016-05-09	75.33632
2016-05-10	69.00847
2016-05-11	69.05829
2016-05-12	61.63428
2016-05-13	52.91479
2016-05-14	37.3692
2016-05-15	41.2556
2016-05-16	59.69108
2016-05-17	60.93672
2016-05-18	59.64125
2016-05-19	51.3702
2016-05-20	52.71549
2016-05-21	41.85351
2016-05-22	41.60438
2016-05-23	61.6841
2016-05-24	61.18584
2016-05-25	52.01793
2016-05-26	59.5416
2016-05-27	48.13153
2016-05-28	41.2556
2016-05-29	42.60089
2016-05-30	60.73741
2016-05-31	59.04334
2016-06-01	57.44892
2016-06-02	61.6841
2016-06-03	59.79073
2016-06-04	41.55455
2016-06-05	39.3124
2016-06-06	47.98206
2016-06-07	70.70254
2016-06-08	69.70602
2016-06-09	69.60637
2016-06-10	53.21375
2016-06-11	44.14549
2016-06-12	43.1988
2016-06-13	67.56352
2016-06-14	64.67364
2016-06-15	60.53811
2016-06-16	45.09217
2016-06-17	46.88589
2016-06-18	27.65321
2016-06-19	33.0842
2016-06-20	47.83258
2016-06-21	61.2855
2016-06-22	55.60538
2016-06-23	50.72247
2016-06-24	42.60089
2016-06-25	40.95665
2016-06-26	42.55107
2016-06-27	60.13951
2016-06-28	58.84404
2016-06-29	59.5416
2016-06-30	51.66915
2016-07-01	53.66218
2016-07-02	42.10264
2016-07-03	44.64374
2016-07-04	65.91928
2016-07-05	56.75137
2016-07-06	62.38166
2016-07-07	58.24613
2016-07-08	56.05381
2016-07-09	45.73991
2016-07-10	43.69706
2016-07-11	59.99003
2016-07-12	66.76631
2016-07-13	58.94369
2016-07-14	58.24613
2016-07-15	52.01793
2016-07-16	42.15246
2016-07-17	66.26806
2016-07-18	64.07573
2016-07-19	63.67713
2016-07-20	61.63428
2016-07-21	61.23567
2016-07-22	56.85102
2016-07-23	43.04932
2016-07-24	44.59392
2016-07-25	58.89387
2016-07-26	56.05381
2016-07-27	55.8545
2016-07-28	49.57648
2016-07-29	46.88589
2016-07-30	42.80019
2016-07-31	41.80368
2016-08-01	49.92526
2016-08-02	52.16741
2016-08-03	48.43049
2016-08-04	48.82909
2016-08-05	49.37717
2016-08-06	37.46885
2016-08-07	36.02391
2016-08-08	49.32735
2016-08-09	48.92874
2016-08-10	46.23816
2016-08-11	46.18834
2016-08-12	42.75037
2016-08-13	36.27304
2016-08-14	32.33682
2016-08-15	40.35874
2016-08-16	51.51968
2016-08-17	52.66567
2016-08-18	50.77229
2016-08-19	48.67962
2016-08-20	36.82112
2016-08-21	40.00996
2016-08-22	51.81863
2016-08-23	51.51968
2016-08-24	50.92177
2016-08-25	48.92874
2016-08-26	44.64374
2016-08-27	35.52566
2016-08-28	36.92077
2016-08-29	43.44793
2016-08-30	50.12456
2016-08-31	50.12456
2016-09-01	48.77927
2016-09-02	43.14897
2016-09-03	32.53612
2016-09-04	41.00647
2016-09-05	62.48131
2016-09-06	61.08619
2016-09-07	61.18584
2016-09-08	52.66567
2016-09-09	45.39113
2016-09-10	36.67164
2016-09-11	37.31938
2016-09-12	45.83956
2016-09-13	40.10961
2016-09-14	25.01245
2016-09-15	28.50024
2016-09-16	21.72396
2016-09-17	30.39362
2016-09-18	47.6831
2016-09-19	75.78475
2016-09-20	76.283
2016-09-21	67.01544
2016-09-22	61.33532
2016-09-23	49.47683
2016-09-24	38.71449
2016-09-25	40.55804
2016-09-26	58.29596
2016-09-27	58.69456
2016-09-28	56.80119
2016-09-29	52.06776
2016-09-30	41.90333
2016-10-01	32.33682
2016-10-02	34.23019
2016-10-03	38.66467
2016-10-04	75.08719
2016-10-05	65.91928
2016-10-06	61.6841
2016-10-07	54.35974
2016-10-08	34.72845
2016-10-09	35.77478
2016-10-10	46.18834
2016-10-11	49.2277
2016-10-12	49.47683
2016-10-13	47.93223
2016-10-14	40.857
2016-10-15	30.29397
2016-10-16	32.8849
2016-10-17	52.96462
2016-10-18	51.12107
2016-10-19	50.72247
2016-10-20	45.88938
2016-10-21	43.69706
2016-10-22	32.83507
2016-10-23	36.62182
2016-10-24	50.97159
2016-10-25	50.92177
2016-10-26	45.83956
2016-10-27	43.5974
2016-10-28	36.87095
2016-10-29	29.79571
2016-10-30	28.7992
2016-10-31	45.29147
2016-11-01	42.25211
2016-11-02	40.20926
2016-11-03	39.06327
2016-11-04	36.32286
2016-11-05	30.39362
2016-11-06	33.0842
2016-11-07	49.27752
2016-11-08	49.17787
2016-11-09	45.24165
2016-11-10	41.40508
2016-11-11	33.68211
2016-11-12	28.69955
2016-11-13	31.68908
2016-11-14	54.80817
2016-11-15	54.85799
2016-11-16	49.427
2016-11-17	43.34828
2016-11-18	40.20926
2016-11-19	30.39362
2016-11-20	34.08071
2016-11-21	52.46636
2016-11-22	57.7977
2016-11-23	51.02142
2016-11-24	43.49775
2016-11-25	37.61833
2016-11-26	26.75635
2016-11-27	31.24065
2016-11-28	53.5127
2016-11-29	49.87543
2016-11-30	49.57648
2016-12-01	47.98206
2016-12-02	39.91031
2016-12-03	30.59292
2016-12-04	32.98455
2016-12-05	49.67613
2016-12-06	52.26706
2016-12-07	47.33432
2016-12-08	40.05979
2016-12-09	38.01694
2016-12-10	33.98106
2016-12-11	34.03089
2016-12-12	48.48031
2016-12-13	47.23467
2016-12-14	46.23816
2016-12-15	41.10612
2016-12-16	39.71101
2016-12-17	30.84205
2016-12-18	31.19083
2016-12-19	46.63677
2016-12-20	46.73642
2016-12-21	45.83956
2016-12-22	45.39113
2016-12-23	41.15595
2016-12-24	33.18385
2016-12-25	31.09118
2016-12-26	46.08868
2016-12-27	52.81514
2016-12-28	45.09217
2016-12-29	41.80368
2016-12-30	39.16292
2016-12-31	32.98455
2017-01-01	26.35774
2017-01-02	47.33432
2017-01-03	56.10363
2017-01-04	61.73393
2017-01-05	58.19631
2017-01-06	54.21026
2017-01-07	40.55804
2017-01-08	43.04932
2017-01-09	60.53811
2017-01-10	61.13602
2017-01-11	59.59142
2017-01-12	56.25311
2017-01-13	50.62282
2017-01-14	36.37269
2017-01-15	36.32286
2017-01-16	51.1709
2017-01-17	52.01793
2017-01-18	58.34578
2017-01-19	48.18136
2017-01-20	46.73642
2017-01-21	37.61833
2017-01-22	38.41554
2017-01-23	50.72247
2017-01-24	44.29496
2017-01-25	43.14897
2017-01-26	37.26955
2017-01-27	33.2835
2017-01-28	27.70303
2017-01-29	23.76681
2017-01-30	35.17688
2017-01-31	48.03188
2017-02-01	59.59142
2017-02-02	49.57648
2017-02-03	45.19182
2017-02-04	36.12356
2017-02-05	33.48281
2017-02-06	54.40956
2017-02-07	53.26357
2017-02-08	47.2845
2017-02-09	46.38764
2017-02-10	43.5974
2017-02-11	31.78873
2017-02-12	30.09466
2017-02-13	48.43049
2017-02-14	44.64374
2017-02-15	45.3413
2017-02-16	45.93921
2017-02-17	43.14897
2017-02-18	30.44344
2017-02-19	29.04833
2017-02-20	51.02142
2017-02-21	47.4838
2017-02-22	46.08868
2017-02-23	43.64723
2017-02-24	42.89985
2017-02-25	34.47932
2017-02-26	33.73193
2017-02-27	44.34479
2017-02-28	38.51519
2017-03-01	37.12007
2017-03-02	56.15346
2017-03-03	44.39461
2017-03-04	34.77827
2017-03-05	34.87792
2017-03-06	50.32386
2017-03-07	49.82561
2017-03-08	47.53363
2017-03-09	42.50124
2017-03-10	36.7713
2017-03-11	26.40757
2017-03-12	32.58594
2017-03-13	46.68659
2017-03-14	41.90333
2017-03-15	42.35176
2017-03-16	40.80717
2017-03-17	35.52566
2017-03-18	27.65321
2017-03-19	29.29745
2017-03-20	46.48729
2017-03-21	42.15246
2017-03-22	44.84304
2017-03-23	40.55804
2017-03-24	36.37269
2017-03-25	29.54658
2017-03-26	33.23368
2017-03-27	47.2845
2017-03-28	47.43398
2017-03-29	44.44444
2017-03-30	44.14549
2017-03-31	38.31589
2017-04-01	28.7992
2017-04-02	29.94519
2017-04-03	47.93223
2017-04-04	47.13502
2017-04-05	43.79671
2017-04-06	43.3981
2017-04-07	39.5117
2017-04-08	29.89536
2017-04-09	33.18385
2017-04-10	48.03188
2017-04-11	47.23467
2017-04-12	44.59392
2017-04-13	41.75386
2017-04-14	38.56502
2017-04-15	29.04833
2017-04-16	29.64623
2017-04-17	44.74339
2017-04-18	45.78973
2017-04-19	42.25211
2017-04-20	42.85002
2017-04-21	38.01694
2017-04-22	30.39362
2017-04-23	31.04135
2017-04-24	44.44444
2017-04-25	42.75037
2017-04-26	41.0563
2017-04-27	41.75386
2017-04-28	34.03089
2017-04-29	27.55356
2017-04-30	29.29745
2017-05-01	36.67164
2017-05-02	40.95665
2017-05-03	32.78525
2017-05-04	40.35874
2017-05-05	30.64275
2017-05-06	30.44344
2017-05-07	32.43647
2017-05-08	50.52316
2017-05-09	37.76781
2017-05-10	56.30293
2017-05-11	52.56601
2017-05-12	50.17438
2017-05-13	32.6856
2017-05-14	38.26606
2017-05-15	58.94369
2017-05-16	54.95764
2017-05-17	48.92874
2017-05-18	50.97159
2017-05-19	47.58345
2017-05-20	36.47234
2017-05-21	37.46885
2017-05-22	62.53114
2017-05-23	53.21375
2017-05-24	54.50921
2017-05-25	53.26357
2017-05-26	46.53712
2017-05-27	36.72147
2017-05-28	36.37269
2017-05-29	52.66567
2017-05-30	56.25311
2017-05-31	56.60189
2017-06-01	54.50921
2017-06-02	46.68659
2017-06-03	36.92077
2017-06-04	37.1699
2017-06-05	55.30642
2017-06-06	42.10264
2017-06-07	66.81614
2017-06-08	57.74788
2017-06-09	50.87194
2017-06-10	43.5974
2017-06-11	45.98903
2017-06-12	69.80568
2017-06-13	64.97259
2017-06-14	60.28898
2017-06-15	60.93672
2017-06-16	60.73741
2017-06-17	43.89636
2017-06-18	41.90333
2017-06-19	67.16492
2017-06-20	62.58096
2017-06-21	56.75137
2017-06-22	53.712
2017-06-23	58.99352
2017-06-24	41.80368
2017-06-25	42.85002
2017-06-26	60.28898
2017-06-27	53.46287
2017-06-28	54.55904
2017-06-29	53.3134
2017-06-30	50.72247
2017-07-01	42.30194
2017-07-02	38.46537
2017-07-03	53.41305
2017-07-04	54.26008
2017-07-05	55.95416
2017-07-06	50.47334
2017-07-07	47.88241
2017-07-08	34.97757
2017-07-09	37.61833
2017-07-10	54.70852
2017-07-11	50.92177
2017-07-12	52.11758
2017-07-13	48.87892
2017-07-14	51.71898
2017-07-15	41.35525
2017-07-16	38.86397
2017-07-17	54.16043
2017-07-18	52.51619
2017-07-19	55.40607
2017-07-20	54.21026
2017-07-21	46.73642
2017-07-22	40.70752
2017-07-23	33.98106
2017-07-24	52.61584
2017-07-25	50.07473
2017-07-26	52.11758
2017-07-27	46.23816
2017-07-28	46.13851
2017-07-29	39.56153
2017-07-30	34.77827
2017-07-31	46.33781
2017-08-01	44.99252
2017-08-02	51.27055
2017-08-03	50.72247
2017-08-04	45.69008
2017-08-05	40.25909
2017-08-06	35.2267
2017-08-07	46.23816
2017-08-08	48.77927
2017-08-09	49.77578
2017-08-10	45.78973
2017-08-11	42.20229
2017-08-12	34.08071
2017-08-13	32.43647
2017-08-14	42.20229
2017-08-15	36.7713
2017-08-16	55.05729
2017-08-17	52.36671
2017-08-18	48.08171
2017-08-19	42.00298
2017-08-20	36.7713
2017-08-21	59.89038
2017-08-22	57.05032
2017-08-23	53.712
2017-08-24	55.00747
2017-08-25	44.79322
2017-08-26	37.56851
2017-08-27	32.38664
2017-08-28	50.72247
2017-08-29	47.78276
2017-08-30	42.75037
2017-08-31	42.25211
2017-09-01	38.61484
2017-09-02	32.93472
2017-09-03	34.32984
2017-09-04	52.21723
2017-09-05	50.72247
2017-09-06	48.97857
2017-09-07	42.75037
2017-09-08	42.85002
2017-09-09	33.18385
2017-09-10	33.78176
2017-09-11	48.33084
2017-09-12	52.26706
2017-09-13	50.22421
2017-09-14	47.4838
2017-09-15	42.00298
2017-09-16	30.19431
2017-09-17	34.47932
2017-09-18	53.91131
2017-09-19	55.70503
2017-09-20	49.427
2017-09-21	44.59392
2017-09-22	39.66118
2017-09-23	30.7424
2017-09-24	34.77827
2017-09-25	50.82212
2017-09-26	53.1141
2017-09-27	50.17438
2017-09-28	46.38764
2017-09-29	35.92426
2017-09-30	26.25809
2017-10-01	26.90582
2017-10-02	27.60338
2017-10-03	27.60338
2017-10-04	30.9417
2017-10-05	27.20478
2017-10-06	29.04833
2017-10-07	35.82461
2017-10-08	70.40358
2017-10-09	59.79073
2017-10-10	90.38365
2017-10-11	84.0558
2017-10-12	69.8555
2017-10-13	53.41305
2017-10-14	36.47234
2017-10-15	35.67513
2017-10-16	59.24265
2017-10-17	56.65171
2017-10-18	51.86846
2017-10-19	48.33084
2017-10-20	40.70752
2017-10-21	32.73542
2017-10-22	34.67862
2017-10-23	50.97159
2017-10-24	46.08868
2017-10-25	47.6831
2017-10-26	44.74339
2017-10-27	34.97757
2017-10-28	30.44344
2017-10-29	31.98804
2017-10-30	40.50822
2017-10-31	43.24862
2017-11-01	42.10264
2017-11-02	44.29496
2017-11-03	37.3692
2017-11-04	30.09466
2017-11-05	29.69606
2017-11-06	44.9427
2017-11-07	43.04932
2017-11-08	45.5406
2017-11-09	42.55107
2017-11-10	38.06676
2017-11-11	30.99152
2017-11-12	30.7424
2017-11-13	44.9427
2017-11-14	46.58694
2017-11-15	44.49427
2017-11-16	36.67164
2017-11-17	32.93472
2017-11-18	28.89885
2017-11-19	28.25112
2017-11-20	45.19182
2017-11-21	44.04583
2017-11-22	43.99601
2017-11-23	41.85351
2017-11-24	38.86397
2017-11-25	28.15146
2017-11-26	32.03786
2017-11-27	45.69008
2017-11-28	46.58694
2017-11-29	47.13502
2017-11-30	42.05281
2017-12-01	38.06676
2017-12-02	29.74588
2017-12-03	34.13054
2017-12-04	51.5695
2017-12-05	47.73293
2017-12-06	46.13851
2017-12-07	40.90682
2017-12-08	38.61484
2017-12-09	29.99501
2017-12-10	33.13403
2017-12-11	48.97857
2017-12-12	43.49775
2017-12-13	40.50822
2017-12-14	41.75386
2017-12-15	38.06676
2017-12-16	29.39711
2017-12-17	29.34728
2017-12-18	42.94967
2017-12-19	49.2277
2017-12-20	46.83607
2017-12-21	43.84653
2017-12-22	44.19531
2017-12-23	35.2267
2017-12-24	33.03437
2017-12-25	38.41554
2017-12-26	55.50572
2017-12-27	58.04683
2017-12-28	55.60538
2017-12-29	48.87892
2017-12-30	41.35525
2017-12-31	36.02391
2018-01-01	37.76781
2018-01-02	64.32486
2018-01-03	71.35027
2018-01-04	71.74887
2018-01-05	65.71998
2018-01-06	56.15346
2018-01-07	52.81514
2018-01-08	78.32585
2018-01-09	76.43248
2018-01-10	74.19033
2018-01-11	72.34678
2018-01-12	60.58794
2018-01-13	52.16741
2018-01-14	52.16741
2018-01-15	75.83457
2018-01-16	77.67812
2018-01-17	95.21674
2018-01-18	100.0
2018-01-19	80.56801
2018-01-20	58.59491
2018-01-21	64.92277
2018-01-22	84.80318
2018-01-23	82.76033
2018-01-24	71.49975
2018-01-25	67.96213
2018-01-26	56.20328
2018-01-27	50.92177
2018-01-28	52.61584
2018-01-29	73.14399
2018-01-30	68.16143
2018-01-31	71.64922
2018-02-01	71.10114
2018-02-02	61.4848
2018-02-03	52.66567
2018-02-04	48.62979
2018-02-05	64.12556
2018-02-06	66.31788
2018-02-07	60.13951
2018-02-08	55.75485
2018-02-09	53.01444
2018-02-10	47.58345
2018-02-11	44.24514
2018-02-12	60.23916
2018-02-13	55.70503
2018-02-14	46.13851
2018-02-15	37.21973
2018-02-16	44.64374
2018-02-17	38.31589
2018-02-18	46.73642
2018-02-19	71.05132
2018-02-20	75.03736
2018-02-21	74.63876
2018-02-22	68.90881
2018-02-23	61.23567
2018-02-24	51.5695
2018-02-25	46.83607
2018-02-26	68.31091
2018-02-27	69.70602
2018-02-28	68.26108
2018-03-01	52.81514
2018-03-02	69.20777
2018-03-03	55.15695
2018-03-04	56.85102
2018-03-05	88.83906
2018-03-06	82.06278
2018-03-07	72.64573
2018-03-08	68.46038
2018-03-09	55.80468
2018-03-10	44.74339
2018-03-11	47.38415
2018-03-12	72.59591
2018-03-13	69.30742
2018-03-14	63.47782
2018-03-15	64.27503
2018-03-16	54.65869
2018-03-17	42.94967
2018-03-18	43.79671
2018-03-19	65.02242
2018-03-20	66.81614
2018-03-21	61.98305
2018-03-22	60.73741
2018-03-23	49.82561
2018-03-24	43.5974
2018-03-25	40.50822
2018-03-26	60.58794
2018-03-27	62.43148
2018-03-28	67.713
2018-03-29	63.12904
2018-03-30	53.26357
2018-03-31	43.1988
2018-04-01	38.86397
2018-04-02	64.57399
2018-04-03	61.98305
2018-04-04	61.03637
2018-04-05	51.71898
2018-04-06	47.4838
2018-04-07	40.05979
2018-04-08	40.95665
2018-04-09	56.50224
2018-04-10	61.43497
2018-04-11	58.59491
2018-04-12	57.34927
2018-04-13	51.42002
2018-04-14	40.15944
2018-04-15	45.93921
2018-04-16	59.79073
2018-04-17	66.61684
2018-04-18	58.29596
2018-04-19	56.30293
2018-04-20	49.77578
2018-04-21	43.84653
2018-04-22	42.40159
2018-04-23	54.75834
2018-04-24	58.69456
2018-04-25	58.79422
2018-04-26	57.84753
2018-04-27	50.57299
2018-04-28	42.00298
2018-04-29	43.64723
2018-04-30	58.14648
2018-05-01	57.3991
2018-05-02	64.77329
2018-05-03	57.00049
2018-05-04	53.46287
2018-05-05	35.62531
2018-05-06	39.71101
2018-05-07	43.1988
2018-05-08	68.16143
2018-05-09	60.28898
2018-05-10	58.74439
2018-05-11	51.32037
2018-05-12	39.76083
2018-05-13	38.61484
2018-05-14	63.02939
2018-05-15	67.21474
2018-05-16	61.33532
2018-05-17	52.51619
2018-05-18	50.82212
2018-05-19	40.00996
2018-05-20	39.1131
2018-05-21	54.16043
2018-05-22	41.30543
2018-05-23	64.97259
2018-05-24	59.79073
2018-05-25	56.10363
2018-05-26	42.65072
2018-05-27	43.3981
2018-05-28	67.11509
2018-05-29	66.46736
2018-05-30	64.07573
2018-05-31	56.85102
2018-06-01	47.98206
2018-06-02	41.85351
2018-06-03	37.76781
2018-06-04	61.08619
2018-06-05	58.14648
2018-06-06	45.09217
2018-06-07	63.92625
2018-06-08	51.27055
2018-06-09	39.81066
2018-06-10	44.39461
2018-06-11	62.58096
2018-06-12	56.85102
2018-06-13	45.09217
2018-06-14	62.28201
2018-06-15	50.57299
2018-06-16	37.3692
2018-06-17	42.05281
2018-06-18	60.43846
2018-06-19	57.94718
2018-06-20	56.10363
2018-06-21	49.47683
2018-06-22	49.2277
2018-06-23	42.60089
2018-06-24	39.36223
2018-06-25	61.43497
2018-06-26	62.03288
2018-06-27	54.21026
2018-06-28	45.93921
2018-06-29	46.78624
2018-06-30	44.44444
2018-07-01	40.90682
2018-07-02	57.44892
2018-07-03	68.1116
2018-07-04	69.8555
2018-07-05	69.6562
2018-07-06	58.29596
2018-07-07	42.60089
2018-07-08	42.20229
2018-07-09	60.83707
2018-07-10	64.87294
2018-07-11	65.62032
2018-07-12	63.32835
2018-07-13	57.84753
2018-07-14	50.12456
2018-07-15	44.29496
2018-07-16	58.94369
2018-07-17	58.64474
2018-07-18	60.83707
2018-07-19	50.77229
2018-07-20	44.64374
2018-07-21	38.96362
2018-07-22	33.63228
2018-07-23	47.83258
2018-07-24	45.3413
2018-07-25	49.57648
2018-07-26	46.73642
2018-07-27	37.21973
2018-07-28	36.47234
2018-07-29	29.84554
2018-07-30	42.55107
2018-07-31	41.95316
2018-08-01	45.24165
2018-08-02	40.95665
2018-08-03	39.46188
2018-08-04	37.51868
2018-08-05	35.07722
2018-08-06	48.23119
2018-08-07	52.51619
2018-08-08	53.96113
2018-08-09	49.92526
2018-08-10	46.73642
2018-08-11	53.36322
2018-08-12	49.12805
2018-08-13	59.89038
2018-08-14	53.76183
2018-08-15	46.28799
2018-08-16	57.94718
2018-08-17	48.38066
2018-08-18	39.76083
2018-08-19	43.3981
2018-08-20	63.12904
2018-08-21	58.69456
2018-08-22	63.37817
2018-08-23	53.1141
2018-08-24	40.40857
2018-08-25	41.10612
2018-08-26	41.60438
2018-08-27	64.17538
2018-08-28	62.43148
2018-08-29	54.75834
2018-08-30	60.48829
2018-08-31	52.81514
2018-09-01	45.78973
2018-09-02	42.70054
2018-09-03	64.12556
2018-09-04	68.16143
2018-09-05	69.20777
2018-09-06	61.6841
2018-09-07	49.97508
2018-09-08	35.32635
2018-09-09	38.01694
2018-09-10	58.34578
2018-09-11	61.4848
2018-09-12	60.23916
2018-09-13	52.06776
2018-09-14	54.80817
2018-09-15	44.64374
2018-09-16	47.03537
2018-09-17	64.77329
2018-09-18	64.27503
2018-09-19	61.78375
2018-09-20	51.71898
2018-09-21	40.75734
2018-09-22	35.97409
2018-09-23	31.98804
2018-09-24	35.97409
2018-09-25	32.28699
2018-09-26	38.26606
2018-09-27	61.08619
2018-09-28	58.19631
2018-09-29	42.89985
2018-09-30	46.93572
2018-10-01	78.0269
2018-10-02	66.31788
2018-10-03	45.59043
2018-10-04	65.52067
2018-10-05	51.32037
2018-10-06	37.3692
2018-10-07	43.34828
2018-10-08	67.16492
2018-10-09	47.13502
2018-10-10	78.32585
2018-10-11	66.01893
2018-10-12	52.31689
2018-10-13	41.4549
2018-10-14	41.30543
2018-10-15	68.56003
2018-10-16	64.22521
2018-10-17	62.28201
2018-10-18	53.86148
2018-10-19	43.74688
2018-10-20	35.57548
2018-10-21	39.96013
2018-10-22	58.29596
2018-10-23	57.24962
2018-10-24	59.3423
2018-10-25	55.15695
2018-10-26	45.142
2018-10-27	38.21624
2018-10-28	47.33432
2018-10-29	60.93672
2018-10-30	59.39212
2018-10-31	60.73741
2018-11-01	55.40607
2018-11-02	47.93223
2018-11-03	39.61136
2018-11-04	40.35874
2018-11-05	59.39212
2018-11-06	61.78375
2018-11-07	59.79073
2018-11-08	53.712
2018-11-09	54.11061
2018-11-10	40.05979
2018-11-11	44.9427
2018-11-12	61.13602
2018-11-13	62.48131
2018-11-14	59.29247
2018-11-15	50.47334
2018-11-16	51.7688
2018-11-17	42.00298
2018-11-18	43.74688
2018-11-19	67.86248
2018-11-20	59.44195
2018-11-21	59.5416
2018-11-22	55.35625
2018-11-23	44.79322
2018-11-24	34.13054
2018-11-25	40.30891
2018-11-26	56.45241
2018-11-27	56.65171
2018-11-28	59.89038
2018-11-29	54.65869
2018-11-30	49.12805
2018-12-01	41.40508
2018-12-02	44.04583
2018-12-03	63.02939
2018-12-04	66.41753
2018-12-05	64.82311
2018-12-06	60.93672
2018-12-07	53.01444
2018-12-08	40.30891
2018-12-09	40.95665
2018-12-10	59.04334
2018-12-11	58.89387
2018-12-12	62.58096
2018-12-13	55.8545
2018-12-14	50.72247
2018-12-15	40.50822
2018-12-16	42.50124
2018-12-17	62.68061
2018-12-18	68.65969
2018-12-19	64.57399
2018-12-20	60.23916
2018-12-21	56.55206
2018-12-22	41.65421
2018-12-23	42.25211
2018-12-24	49.6263
2018-12-25	39.71101
2018-12-26	60.93672
2018-12-27	57.29945
2018-12-28	50.32386
2018-12-29	38.21624
2018-12-30	36.82112
2018-12-31	45.73991
2019-01-01	34.62879
2019-01-02	58.84404
2019-01-03	66.51718
2019-01-04	65.62032
2019-01-05	49.92526
2019-01-06	50.47334
2019-01-07	80.91679
2019-01-08	75.98405
2019-01-09	71.74887
2019-01-10	64.87294
2019-01-11	68.85899
2019-01-12	54.35974
2019-01-13	55.05729
2019-01-14	75.03736
2019-01-15	78.12655
2019-01-16	75.48579
2019-01-17	70.15445
2019-01-18	66.71649
2019-01-19	56.85102
2019-01-20	54.26008
2019-01-21	79.7708
2019-01-22	76.53213
2019-01-23	74.33981
2019-01-24	70.85201
2019-01-25	65.9691
2019-01-26	51.5695
2019-01-27	50.57299
2019-01-28	77.8276
2019-01-29	70.30393
2019-01-30	64.0259
2019-01-31	60.88689
2019-02-01	56.40259
2019-02-02	42.15246
2019-02-03	41.0563
2019-02-04	44.49427
2019-02-05	48.33084
2019-02-06	40.00996
2019-02-07	73.59242
2019-02-08	75.63527
2019-02-09	57.29945
2019-02-10	57.05032
2019-02-11	89.73592
2019-02-12	79.7708
2019-02-13	76.38266
2019-02-14	66.16841
2019-02-15	59.84055
2019-02-16	45.39113
2019-02-17	47.73293
2019-02-18	63.37817
2019-02-19	63.12904
2019-02-20	68.06178
2019-02-21	67.5137
2019-02-22	57.24962
2019-02-23	49.32735
2019-02-24	54.40956
2019-02-25	67.5137
2019-02-26	68.06178
2019-02-27	62.63079
2019-02-28	56.45241
2019-03-01	48.72944
2019-03-02	46.83607
2019-03-03	51.51968
2019-03-04	78.62481
2019-03-05	70.35376
2019-03-06	66.61684
2019-03-07	57.24962
2019-03-08	50.42351
2019-03-09	41.15595
2019-03-10	40.80717
2019-03-11	62.48131
2019-03-12	61.4848
2019-03-13	55.40607
2019-03-14	51.02142
2019-03-15	46.03886
2019-03-16	36.57199
2019-03-17	41.30543
2019-03-18	54.90782
2019-03-19	60.88689
2019-03-20	63.37817
2019-03-21	56.00398
2019-03-22	50.27404
2019-03-23	42.30194
2019-03-24	41.0563
2019-03-25	58.14648
2019-03-26	58.14648
2019-03-27	62.23218
2019-03-28	63.67713
2019-03-29	50.62282
2019-03-30	39.1131
2019-03-31	41.0563
2019-04-01	53.86148
2019-04-02	56.95067
2019-04-03	56.90084
2019-04-04	51.32037
2019-04-05	43.64723
2019-04-06	39.36223
2019-04-07	40.20926
2019-04-08	58.54509
2019-04-09	59.3423
2019-04-10	52.21723
2019-04-11	51.12107
2019-04-12	44.39461
2019-04-13	37.41903
2019-04-14	41.00647
2019-04-15	59.49177
2019-04-16	64.07573
2019-04-17	61.58445
2019-04-18	55.30642
2019-04-19	48.18136
2019-04-20	39.36223
2019-04-21	40.40857
2019-04-22	59.29247
2019-04-23	62.68061
2019-04-24	61.43497
2019-04-25	54.21026
2019-04-26	47.58345
2019-04-27	38.51519
2019-04-28	41.75386
2019-04-29	58.09666
2019-04-30	58.84404
2019-05-01	53.01444
2019-05-02	65.71998
2019-05-03	53.86148
2019-05-04	42.00298
2019-05-05	38.01694
2019-05-06	47.43398
2019-05-07	62.03288
2019-05-08	64.07573
2019-05-09	59.04334
2019-05-10	47.53363
2019-05-11	38.41554
2019-05-12	40.857
2019-05-13	62.68061
2019-05-14	61.18584
2019-05-15	61.6841
2019-05-16	56.80119
2019-05-17	53.1141
2019-05-18	38.66467
2019-05-19	40.80717
2019-05-20	58.89387
2019-05-21	57.1998
2019-05-22	63.72695
2019-05-23	54.06078
2019-05-24	48.87892
2019-05-25	40.857
2019-05-26	41.85351
2019-05-27	61.18584
2019-05-28	62.97957
2019-05-29	62.38166
2019-05-30	58.09666
2019-05-31	46.43746
2019-06-01	38.86397
2019-06-02	40.50822
2019-06-03	60.33881
2019-06-04	68.21126
2019-06-05	54.65869
2019-06-06	44.24514
2019-06-07	49.87543
2019-06-08	44.49427
2019-06-09	47.78276
2019-06-10	71.40009
2019-06-11	69.35724
2019-06-12	70.30393
2019-06-13	63.32835
2019-06-14	53.91131
2019-06-15	44.89287
2019-06-16	38.76432
2019-06-17	68.1116
2019-06-18	72.34678
2019-06-19	63.6273
2019-06-20	61.33532
2019-06-21	58.19631
2019-06-22	45.39113
2019-06-23	45.3413
2019-06-24	66.06875
2019-06-25	69.15794
2019-06-26	66.16841
2019-06-27	61.33532
2019-06-28	55.30642
2019-06-29	41.65421
2019-06-30	49.37717
2019-07-01	67.41405
2019-07-02	68.56003
2019-07-03	66.46736
2019-07-04	63.17887
2019-07-05	55.95416
2019-07-06	45.73991
2019-07-07	48.38066
2019-07-08	60.48829
2019-07-09	64.67364
2019-07-10	60.53811
2019-07-11	55.55555
2019-07-12	57.3991
2019-07-13	44.89287
2019-07-14	43.1988
2019-07-15	65.81963
2019-07-16	65.67015
2019-07-17	67.16492
2019-07-18	57.05032
2019-07-19	53.21375
2019-07-20	45.88938
2019-07-21	46.58694
2019-07-22	64.72346
2019-07-23	68.26108
2019-07-24	72.09765
2019-07-25	58.49526
2019-07-26	58.44544
2019-07-27	45.19182
2019-07-28	45.78973
2019-07-29	65.7698
2019-07-30	73.04434
2019-07-31	68.46038
2019-08-01	57.24962
2019-08-02	54.30991
2019-08-03	46.83607
2019-08-04	44.29496
2019-08-05	61.2855
2019-08-06	64.52416
2019-08-07	59.79073
2019-08-08	57.49875
2019-08-09	54.11061
2019-08-10	49.77578
2019-08-11	49.82561
2019-08-12	67.713
2019-08-13	63.67713
2019-08-14	59.7409
2019-08-15	48.03188
2019-08-16	53.21375
2019-08-17	47.58345
2019-08-18	47.2845
2019-08-19	71.05132
2019-08-20	60.83707
2019-08-21	68.16143
2019-08-22	58.84404
2019-08-23	52.71549
2019-08-24	43.69706
2019-08-25	44.59392
2019-08-26	60.23916
2019-08-27	60.58794
2019-08-28	59.79073
2019-08-29	55.75485
2019-08-30	48.57997
2019-08-31	39.46188
2019-09-01	41.95316
2019-09-02	62.58096
2019-09-03	59.7409
2019-09-04	59.59142
2019-09-05	53.3134
2019-09-06	48.33084
2019-09-07	37.3692
2019-09-08	39.16292
2019-09-09	63.77678
2019-09-10	62.68061
2019-09-11	50.27404
2019-09-12	34.42949
2019-09-13	33.68211
2019-09-14	31.141
2019-09-15	40.10961
2019-09-16	73.04434
2019-09-17	78.37568
2019-09-18	76.13353
2019-09-19	62.87992
2019-09-20	49.27752
2019-09-21	38.36571
2019-09-22	38.46537
2019-09-23	58.09666
2019-09-24	61.4848
2019-09-25	57.69805
2019-09-26	55.80468
2019-09-27	49.427
2019-09-28	38.71449
2019-09-29	40.20926
2019-09-30	63.22869
2019-10-01	62.87992
2019-10-02	55.6552
2019-10-03	40.60787
2019-10-04	58.14648
2019-10-05	43.69706
2019-10-06	41.90333
2019-10-07	63.92625
2019-10-08	56.65171
2019-10-09	43.49775
2019-10-10	62.68061
2019-10-11	55.00747
2019-10-12	41.50473
2019-10-13	40.55804
2019-10-14	64.92277
2019-10-15	67.5137
2019-10-16	68.41056
2019-10-17	59.64125
2019-10-18	51.66915
2019-10-19	42.89985
2019-10-20	40.90682
2019-10-21	67.36422
2019-10-22	71.00149
2019-10-23	65.7698
2019-10-24	64.97259
2019-10-25	55.90433
2019-10-26	45.64025
2019-10-27	41.50473
2019-10-28	60.73741
2019-10-29	62.08271
2019-10-30	58.74439
2019-10-31	55.60538
2019-11-01	50.22421
2019-11-02	41.95316
2019-11-03	43.84653
2019-11-04	62.03288
2019-11-05	69.30742
2019-11-06	65.91928
2019-11-07	58.24613
2019-11-08	47.53363
2019-11-09	39.36223
2019-11-10	40.20926
2019-11-11	59.9402
2019-11-12	61.03637
2019-11-13	63.8266
2019-11-14	51.46985
2019-11-15	44.14549
2019-11-16	38.76432
2019-11-17	42.89985
2019-11-18	61.98305
2019-11-19	68.56003
2019-11-20	56.90084
2019-11-21	55.10712
2019-11-22	48.72944
2019-11-23	40.25909
2019-11-24	45.83956
2019-11-25	65.42102
2019-11-26	65.86945
2019-11-27	64.17538
2019-11-28	59.79073
2019-11-29	54.85799
2019-11-30	42.55107
2019-12-01	41.80368
2019-12-02	65.12207
2019-12-03	63.57747
2019-12-04	64.72346
2019-12-05	57.69805
2019-12-06	45.5406
2019-12-07	40.25909
2019-12-08	44.44444
2019-12-09	59.89038
2019-12-10	65.32137
2019-12-11	66.61684
2019-12-12	61.98305
2019-12-13	56.55206
2019-12-14	45.98903
2019-12-15	46.58694
2019-12-16	69.30742
2019-12-17	70.70254
2019-12-18	71.54957
2019-12-19	61.4848
2019-12-20	56.45241
2019-12-21	44.39461
2019-12-22	44.19531
2019-12-23	65.07224
2019-12-24	56.05381
2019-12-25	41.70403
2019-12-26	60.33881
2019-12-27	60.43846
2019-12-28	50.07473
2019-12-29	53.26357
2019-12-30	67.01544
2019-12-31	59.99003

## Sheet: Young Adults
url	http://datalab.naver.com/keyword/trendResult.naver?hashKey=N_838c8ce4301f1482726a20a4fa05ceb3
Period	Daily : 2016-01-01 ~ 2019-12-31
Gender	All (Female, Male)
Age	19~24
Date	Search volume ('불면증')
2016-01-01	26.85788
2016-01-02	36.50586
2016-01-03	38.20078
2016-01-04	61.79921
2016-01-05	56.97522
2016-01-06	57.88787
2016-01-07	61.14732
2016-01-08	50.06518
2016-01-09	44.45893
2016-01-10	43.93741
2016-01-11	55.41069
2016-01-12	54.23728
2016-01-13	56.19295
2016-01-14	53.71577
2016-01-15	48.50065
2016-01-16	43.02477
2016-01-17	42.2425
2016-01-18	53.45501
2016-01-19	53.06388
2016-01-20	50.71707
2016-01-21	58.80052
2016-01-22	49.54367
2016-01-23	40.54758
2016-01-24	35.98435
2016-01-25	55.01955
2016-01-26	53.58539
2016-01-27	53.32464
2016-01-28	56.32333
2016-01-29	56.19295
2016-01-30	45.24119
2016-01-31	41.0691
2016-02-01	53.71577
2016-02-02	58.279
2016-02-03	49.67405
2016-02-04	49.80443
2016-02-05	40.15645
2016-02-06	28.42242
2016-02-07	29.85658
2016-02-08	27.50977
2016-02-09	24.64146
2016-02-10	28.81355
2016-02-11	39.63494
2016-02-12	42.50325
2016-02-13	41.59061
2016-02-14	46.15384
2016-02-15	60.36505
2016-02-16	53.58539
2016-02-17	49.67405
2016-02-18	48.89178
2016-02-19	48.50065
2016-02-20	35.98435
2016-02-21	37.94002
2016-02-22	45.76271
2016-02-23	51.23859
2016-02-24	40.28683
2016-02-25	38.85267
2016-02-26	38.33116
2016-02-27	38.98305
2016-02-28	35.20208
2016-02-29	38.85267
2016-03-01	39.2438
2016-03-02	55.01955
2016-03-03	42.37288
2016-03-04	43.28552
2016-03-05	32.98565
2016-03-06	34.28943
2016-03-07	58.279
2016-03-08	50.5867
2016-03-09	49.28292
2016-03-10	43.15514
2016-03-11	34.02868
2016-03-12	24.25032
2016-03-13	25.94524
2016-03-14	39.76531
2016-03-15	41.0691
2016-03-16	41.32985
2016-03-17	28.5528
2016-03-18	31.16036
2016-03-19	23.07692
2016-03-20	19.81747
2016-03-21	31.02998
2016-03-22	24.77183
2016-03-23	36.24511
2016-03-24	33.11603
2016-03-25	31.55149
2016-03-26	20.99087
2016-03-27	21.12125
2016-03-28	22.81616
2016-03-29	36.897
2016-03-30	36.24511
2016-03-31	41.98174
2016-04-01	30.8996
2016-04-02	30.24771
2016-04-03	31.02998
2016-04-04	42.89439
2016-04-05	51.62972
2016-04-06	40.4172
2016-04-07	38.46153
2016-04-08	36.63624
2016-04-09	27.90091
2016-04-10	34.15906
2016-04-11	48.7614
2016-04-12	47.19687
2016-04-13	38.46153
2016-04-14	49.02216
2016-04-15	40.15645
2016-04-16	28.5528
2016-04-17	34.28943
2016-04-18	62.97262
2016-04-19	50.71707
2016-04-20	51.36897
2016-04-21	41.85136
2016-04-22	39.63494
2016-04-23	35.85397
2016-04-24	37.28813
2016-04-25	54.10691
2016-04-26	54.88917
2016-04-27	54.36766
2016-04-28	48.89178
2016-04-29	56.06258
2016-04-30	47.19687
2016-05-01	41.19947
2016-05-02	54.36766
2016-05-03	56.06258
2016-05-04	47.71838
2016-05-05	30.37809
2016-05-06	41.46023
2016-05-07	33.37679
2016-05-08	49.15254
2016-05-09	69.49152
2016-05-10	62.71186
2016-05-11	58.80052
2016-05-12	56.58409
2016-05-13	45.37157
2016-05-14	35.72359
2016-05-15	36.50586
2016-05-16	53.32464
2016-05-17	52.02086
2016-05-18	52.80312
2016-05-19	44.06779
2016-05-20	43.02477
2016-05-21	38.33116
2016-05-22	36.11473
2016-05-23	59.32203
2016-05-24	59.97392
2016-05-25	47.45762
2016-05-26	55.80182
2016-05-27	44.19817
2016-05-28	38.59191
2016-05-29	40.54758
2016-05-30	62.05997
2016-05-31	52.80312
2016-06-01	56.71447
2016-06-02	56.97522
2016-06-03	54.88917
2016-06-04	38.59191
2016-06-05	35.98435
2016-06-06	47.32724
2016-06-07	70.01303
2016-06-08	59.58279
2016-06-09	63.88526
2016-06-10	46.15384
2016-06-11	40.67796
2016-06-12	38.85267
2016-06-13	66.88396
2016-06-14	58.279
2016-06-15	54.7588
2016-06-16	39.76531
2016-06-17	44.98044
2016-06-18	24.51108
2016-06-19	31.42112
2016-06-20	44.5893
2016-06-21	50.84745
2016-06-22	51.49934
2016-06-23	47.588
2016-06-24	37.80964
2016-06-25	41.19947
2016-06-26	40.02607
2016-06-27	50.84745
2016-06-28	54.62842
2016-06-29	58.67014
2016-06-30	48.63102
2016-07-01	49.02216
2016-07-02	45.24119
2016-07-03	46.15384
2016-07-04	60.62581
2016-07-05	55.67144
2016-07-06	62.05997
2016-07-07	57.49674
2016-07-08	56.97522
2016-07-09	52.80312
2016-07-10	43.67666
2016-07-11	60.49543
2016-07-12	64.2764
2016-07-13	58.80052
2016-07-14	60.1043
2016-07-15	52.9335
2016-07-16	43.02477
2016-07-17	52.41199
2016-07-18	57.49674
2016-07-19	56.71447
2016-07-20	60.49543
2016-07-21	61.2777
2016-07-22	54.10691
2016-07-23	45.24119
2016-07-24	47.06649
2016-07-25	57.1056
2016-07-26	50.97783
2016-07-27	52.41199
2016-07-28	50.19556
2016-07-29	47.97913
2016-07-30	45.24119
2016-07-31	37.54889
2016-08-01	44.85006
2016-08-02	46.4146
2016-08-03	46.28422
2016-08-04	46.15384
2016-08-05	48.7614
2016-08-06	38.0704
2016-08-07	35.98435
2016-08-08	43.93741
2016-08-09	44.5893
2016-08-10	38.85267
2016-08-11	40.02607
2016-08-12	40.15645
2016-08-13	33.50717
2016-08-14	29.59582
2016-08-15	36.50586
2016-08-16	45.50195
2016-08-17	43.54628
2016-08-18	43.28552
2016-08-19	44.06779
2016-08-20	37.02737
2016-08-21	36.76662
2016-08-22	43.02477
2016-08-23	46.67535
2016-08-24	46.15384
2016-08-25	43.93741
2016-08-26	43.28552
2016-08-27	36.37548
2016-08-28	33.50717
2016-08-29	43.4159
2016-08-30	46.80573
2016-08-31	48.10951
2016-09-01	44.98044
2016-09-02	45.63233
2016-09-03	30.8996
2016-09-04	38.59191
2016-09-05	55.9322
2016-09-06	56.32333
2016-09-07	56.06258
2016-09-08	46.28422
2016-09-09	38.98305
2016-09-10	35.33246
2016-09-11	32.59452
2016-09-12	41.85136
2016-09-13	36.37548
2016-09-14	20.46936
2016-09-15	23.98956
2016-09-16	19.42633
2016-09-17	28.16166
2016-09-18	37.02737
2016-09-19	64.53715
2016-09-20	62.97262
2016-09-21	55.9322
2016-09-22	53.45501
2016-09-23	47.45762
2016-09-24	31.42112
2016-09-25	35.46284
2016-09-26	51.10821
2016-09-27	48.89178
2016-09-28	55.28031
2016-09-29	47.588
2016-09-30	38.98305
2016-10-01	26.59713
2016-10-02	32.59452
2016-10-03	36.11473
2016-10-04	72.09908
2016-10-05	55.80182
2016-10-06	52.28161
2016-10-07	45.11082
2016-10-08	32.20338
2016-10-09	32.46414
2016-10-10	44.5893
2016-10-11	47.06649
2016-10-12	48.63102
2016-10-13	46.80573
2016-10-14	35.59322
2016-10-15	28.16166
2016-10-16	32.59452
2016-10-17	49.15254
2016-10-18	47.588
2016-10-19	44.19817
2016-10-20	40.80834
2016-10-21	41.59061
2016-10-22	31.02998
2016-10-23	34.81095
2016-10-24	49.41329
2016-10-25	47.588
2016-10-26	42.2425
2016-10-27	41.46023
2016-10-28	38.98305
2016-10-29	32.20338
2016-10-30	26.98826
2016-10-31	45.11082
2016-11-01	44.32855
2016-11-02	41.59061
2016-11-03	42.11212
2016-11-04	34.81095
2016-11-05	31.02998
2016-11-06	34.81095
2016-11-07	44.98044
2016-11-08	50.84745
2016-11-09	43.4159
2016-11-10	41.32985
2016-11-11	34.02868
2016-11-12	29.7262
2016-11-13	32.85528
2016-11-14	55.80182
2016-11-15	53.06388
2016-11-16	50.71707
2016-11-17	39.2438
2016-11-18	36.897
2016-11-19	25.03259
2016-11-20	34.68057
2016-11-21	50.19556
2016-11-22	55.28031
2016-11-23	50.32594
2016-11-24	37.02737
2016-11-25	31.81225
2016-11-26	27.90091
2016-11-27	32.46414
2016-11-28	49.80443
2016-11-29	52.67275
2016-11-30	49.93481
2016-12-01	46.15384
2016-12-02	35.0717
2016-12-03	28.68318
2016-12-04	28.68318
2016-12-05	48.89178
2016-12-06	48.10951
2016-12-07	44.32855
2016-12-08	39.37418
2016-12-09	33.37679
2016-12-10	35.59322
2016-12-11	32.98565
2016-12-12	48.37027
2016-12-13	42.76401
2016-12-14	44.32855
2016-12-15	36.50586
2016-12-16	36.11473
2016-12-17	27.50977
2016-12-18	26.85788
2016-12-19	37.41851
2016-12-20	37.94002
2016-12-21	40.93872
2016-12-22	38.72229
2016-12-23	35.33246
2016-12-24	35.46284
2016-12-25	31.55149
2016-12-26	39.76531
2016-12-27	46.4146
2016-12-28	41.98174
2016-12-29	33.50717
2016-12-30	36.897
2016-12-31	26.85788
2017-01-01	25.16297
2017-01-02	41.98174
2017-01-03	46.93611
2017-01-04	51.10821
2017-01-05	51.62972
2017-01-06	51.62972
2017-01-07	40.02607
2017-01-08	40.02607
2017-01-09	54.7588
2017-01-10	52.67275
2017-01-11	52.41199
2017-01-12	48.37027
2017-01-13	46.15384
2017-01-14	31.94263
2017-01-15	36.897
2017-01-16	44.85006
2017-01-17	46.4146
2017-01-18	42.63363
2017-01-19	38.33116
2017-01-20	38.20078
2017-01-21	34.68057
2017-01-22	33.63754
2017-01-23	43.80704
2017-01-24	33.63754
2017-01-25	40.02607
2017-01-26	31.94263
2017-01-27	29.20469
2017-01-28	21.382
2017-01-29	23.2073
2017-01-30	28.29204
2017-01-31	35.33246
2017-02-01	41.0691
2017-02-02	37.28813
2017-02-03	35.59322
2017-02-04	32.33376
2017-02-05	26.98826
2017-02-06	39.89569
2017-02-07	39.89569
2017-02-08	38.98305
2017-02-09	40.80834
2017-02-10	35.20208
2017-02-11	28.68318
2017-02-12	29.7262
2017-02-13	36.76662
2017-02-14	34.94132
2017-02-15	39.89569
2017-02-16	35.59322
2017-02-17	35.20208
2017-02-18	28.81355
2017-02-19	27.24902
2017-02-20	39.11342
2017-02-21	38.46153
2017-02-22	38.33116
2017-02-23	39.50456
2017-02-24	34.41981
2017-02-25	33.63754
2017-02-26	30.11734
2017-02-27	38.85267
2017-02-28	31.55149
2017-03-01	29.85658
2017-03-02	46.28422
2017-03-03	35.0717
2017-03-04	27.77053
2017-03-05	34.68057
2017-03-06	42.50325
2017-03-07	41.19947
2017-03-08	39.76531
2017-03-09	39.37418
2017-03-10	30.76923
2017-03-11	22.16427
2017-03-12	29.98696
2017-03-13	41.46023
2017-03-14	35.20208
2017-03-15	35.98435
2017-03-16	34.28943
2017-03-17	26.98826
2017-03-18	24.11994
2017-03-19	25.5541
2017-03-20	37.67926
2017-03-21	36.37548
2017-03-22	35.59322
2017-03-23	33.8983
2017-03-24	33.37679
2017-03-25	25.16297
2017-03-26	32.7249
2017-03-27	40.4172
2017-03-28	42.89439
2017-03-29	36.63624
2017-03-30	35.33246
2017-03-31	31.68187
2017-04-01	25.81486
2017-04-02	28.29204
2017-04-03	41.19947
2017-04-04	41.46023
2017-04-05	43.28552
2017-04-06	34.68057
2017-04-07	31.42112
2017-04-08	27.77053
2017-04-09	32.85528
2017-04-10	48.37027
2017-04-11	43.28552
2017-04-12	38.33116
2017-04-13	34.94132
2017-04-14	35.20208
2017-04-15	29.07431
2017-04-16	29.33507
2017-04-17	43.54628
2017-04-18	43.02477
2017-04-19	39.63494
2017-04-20	41.85136
2017-04-21	41.19947
2017-04-22	27.50977
2017-04-23	29.7262
2017-04-24	42.63363
2017-04-25	41.98174
2017-04-26	38.59191
2017-04-27	40.28683
2017-04-28	28.16166
2017-04-29	24.25032
2017-04-30	25.81486
2017-05-01	37.15775
2017-05-02	40.15645
2017-05-03	32.7249
2017-05-04	36.37548
2017-05-05	30.50847
2017-05-06	31.68187
2017-05-07	30.24771
2017-05-08	44.32855
2017-05-09	31.81225
2017-05-10	53.19426
2017-05-11	50.97783
2017-05-12	44.06779
2017-05-13	31.29074
2017-05-14	39.50456
2017-05-15	56.32333
2017-05-16	49.54367
2017-05-17	47.32724
2017-05-18	45.11082
2017-05-19	44.45893
2017-05-20	36.11473
2017-05-21	36.11473
2017-05-22	57.36636
2017-05-23	51.49934
2017-05-24	55.28031
2017-05-25	51.49934
2017-05-26	46.15384
2017-05-27	34.28943
2017-05-28	35.59322
2017-05-29	54.49804
2017-05-30	54.7588
2017-05-31	57.36636
2017-06-01	52.80312
2017-06-02	47.32724
2017-06-03	37.41851
2017-06-04	41.19947
2017-06-05	55.01955
2017-06-06	40.93872
2017-06-07	67.66623
2017-06-08	58.01825
2017-06-09	47.97913
2017-06-10	47.32724
2017-06-11	49.15254
2017-06-12	70.92568
2017-06-13	58.279
2017-06-14	55.41069
2017-06-15	55.9322
2017-06-16	56.32333
2017-06-17	44.06779
2017-06-18	41.32985
2017-06-19	66.49282
2017-06-20	57.23598
2017-06-21	55.80182
2017-06-22	50.84745
2017-06-23	58.80052
2017-06-24	42.2425
2017-06-25	42.37288
2017-06-26	53.45501
2017-06-27	48.37027
2017-06-28	50.19556
2017-06-29	52.9335
2017-06-30	48.50065
2017-07-01	45.76271
2017-07-02	41.98174
2017-07-03	52.9335
2017-07-04	50.32594
2017-07-05	55.54106
2017-07-06	47.71838
2017-07-07	45.11082
2017-07-08	37.54889
2017-07-09	42.76401
2017-07-10	54.49804
2017-07-11	52.02086
2017-07-12	52.67275
2017-07-13	50.5867
2017-07-14	53.58539
2017-07-15	47.32724
2017-07-16	42.76401
2017-07-17	58.67014
2017-07-18	54.88917
2017-07-19	57.75749
2017-07-20	60.1043
2017-07-21	45.63233
2017-07-22	48.50065
2017-07-23	38.0704
2017-07-24	53.58539
2017-07-25	46.54498
2017-07-26	51.62972
2017-07-27	47.84876
2017-07-28	48.10951
2017-07-29	43.93741
2017-07-30	34.15906
2017-07-31	46.02346
2017-08-01	43.80704
2017-08-02	52.67275
2017-08-03	46.4146
2017-08-04	42.89439
2017-08-05	42.76401
2017-08-06	36.11473
2017-08-07	47.84876
2017-08-08	47.06649
2017-08-09	44.06779
2017-08-10	41.72099
2017-08-11	38.85267
2017-08-12	38.20078
2017-08-13	34.81095
2017-08-14	40.67796
2017-08-15	34.81095
2017-08-16	49.67405
2017-08-17	48.37027
2017-08-18	45.63233
2017-08-19	45.24119
2017-08-20	40.02607
2017-08-21	58.80052
2017-08-22	46.4146
2017-08-23	49.54367
2017-08-24	47.32724
2017-08-25	48.63102
2017-08-26	40.67796
2017-08-27	33.50717
2017-08-28	47.71838
2017-08-29	45.50195
2017-08-30	40.67796
2017-08-31	37.28813
2017-09-01	36.37548
2017-09-02	30.24771
2017-09-03	34.15906
2017-09-04	53.19426
2017-09-05	46.54498
2017-09-06	52.80312
2017-09-07	35.85397
2017-09-08	33.37679
2017-09-09	28.81355
2017-09-10	30.37809
2017-09-11	40.28683
2017-09-12	44.5893
2017-09-13	47.84876
2017-09-14	42.37288
2017-09-15	35.46284
2017-09-16	24.3807
2017-09-17	31.94263
2017-09-18	47.45762
2017-09-19	47.97913
2017-09-20	47.32724
2017-09-21	39.37418
2017-09-22	36.63624
2017-09-23	29.59582
2017-09-24	35.33246
2017-09-25	45.37157
2017-09-26	47.32724
2017-09-27	46.02346
2017-09-28	41.46023
2017-09-29	33.11603
2017-09-30	24.77183
2017-10-01	24.90221
2017-10-02	29.33507
2017-10-03	27.77053
2017-10-04	28.94393
2017-10-05	23.33767
2017-10-06	25.29335
2017-10-07	35.0717
2017-10-08	44.5893
2017-10-09	49.67405
2017-10-10	82.1382
2017-10-11	77.70534
2017-10-12	70.92568
2017-10-13	48.23989
2017-10-14	35.85397
2017-10-15	34.28943
2017-10-16	58.14863
2017-10-17	56.19295
2017-10-18	45.89308
2017-10-19	47.588
2017-10-20	38.59191
2017-10-21	30.37809
2017-10-22	34.15906
2017-10-23	49.54367
2017-10-24	43.02477
2017-10-25	44.71968
2017-10-26	39.50456
2017-10-27	29.7262
2017-10-28	26.07561
2017-10-29	30.63885
2017-10-30	39.37418
2017-10-31	40.67796
2017-11-01	39.63494
2017-11-02	39.76531
2017-11-03	38.33116
2017-11-04	30.76923
2017-11-05	31.02998
2017-11-06	44.19817
2017-11-07	40.15645
2017-11-08	41.19947
2017-11-09	40.02607
2017-11-10	32.20338
2017-11-11	27.64015
2017-11-12	31.81225
2017-11-13	44.85006
2017-11-14	47.06649
2017-11-15	44.45893
2017-11-16	35.85397
2017-11-17	32.33376
2017-11-18	28.16166
2017-11-19	30.63885
2017-11-20	51.49934
2017-11-21	41.85136
2017-11-22	47.588
2017-11-23	43.93741
2017-11-24	42.2425
2017-11-25	27.77053
2017-11-26	32.20338
2017-11-27	44.85006
2017-11-28	49.80443
2017-11-29	46.80573
2017-11-30	39.63494
2017-12-01	37.41851
2017-12-02	29.59582
2017-12-03	35.33246
2017-12-04	52.02086
2017-12-05	44.71968
2017-12-06	43.67666
2017-12-07	40.02607
2017-12-08	38.0704
2017-12-09	28.03129
2017-12-10	37.94002
2017-12-11	43.67666
2017-12-12	40.93872
2017-12-13	34.02868
2017-12-14	36.24511
2017-12-15	32.20338
2017-12-16	26.33637
2017-12-17	28.29204
2017-12-18	38.0704
2017-12-19	45.24119
2017-12-20	43.4159
2017-12-21	38.0704
2017-12-22	43.4159
2017-12-23	37.15775
2017-12-24	32.07301
2017-12-25	38.59191
2017-12-26	47.84876
2017-12-27	53.32464
2017-12-28	52.67275
2017-12-29	44.98044
2017-12-30	41.59061
2017-12-31	36.11473
2018-01-01	38.85267
2018-01-02	55.54106
2018-01-03	63.49413
2018-01-04	58.93089
2018-01-05	58.40938
2018-01-06	53.06388
2018-01-07	53.97653
2018-01-08	72.49022
2018-01-09	71.57757
2018-01-10	71.31681
2018-01-11	73.66362
2018-01-12	60.36505
2018-01-13	56.97522
2018-01-14	57.49674
2018-01-15	69.75228
2018-01-16	70.92568
2018-01-17	85.91916
2018-01-18	100.0
2018-01-19	77.57496
2018-01-20	61.14732
2018-01-21	63.36375
2018-01-22	74.70664
2018-01-23	73.66362
2018-01-24	62.71186
2018-01-25	59.84354
2018-01-26	49.80443
2018-01-27	49.15254
2018-01-28	52.67275
2018-01-29	65.4498
2018-01-30	64.01564
2018-01-31	65.4498
2018-02-01	64.53715
2018-02-02	59.71316
2018-02-03	57.62711
2018-02-04	53.45501
2018-02-05	58.53976
2018-02-06	62.4511
2018-02-07	55.80182
2018-02-08	56.45371
2018-02-09	47.19687
2018-02-10	48.7614
2018-02-11	43.02477
2018-02-12	56.97522
2018-02-13	47.32724
2018-02-14	42.37288
2018-02-15	38.0704
2018-02-16	41.85136
2018-02-17	32.7249
2018-02-18	43.15514
2018-02-19	53.06388
2018-02-20	55.01955
2018-02-21	57.1056
2018-02-22	53.06388
2018-02-23	58.40938
2018-02-24	47.19687
2018-02-25	42.63363
2018-02-26	56.19295
2018-02-27	54.62842
2018-02-28	57.49674
2018-03-01	47.588
2018-03-02	61.01694
2018-03-03	49.93481
2018-03-04	55.41069
2018-03-05	80.70404
2018-03-06	74.83702
2018-03-07	62.84224
2018-03-08	59.97392
2018-03-09	46.15384
2018-03-10	38.85267
2018-03-11	42.37288
2018-03-12	57.88787
2018-03-13	55.14993
2018-03-14	56.19295
2018-03-15	55.41069
2018-03-16	45.37157
2018-03-17	34.68057
2018-03-18	40.93872
2018-03-19	58.93089
2018-03-20	60.1043
2018-03-21	54.88917
2018-03-22	57.36636
2018-03-23	47.32724
2018-03-24	40.02607
2018-03-25	37.02737
2018-03-26	54.62842
2018-03-27	53.97653
2018-03-28	53.06388
2018-03-29	57.49674
2018-03-30	43.4159
2018-03-31	35.98435
2018-04-01	38.85267
2018-04-02	55.9322
2018-04-03	51.23859
2018-04-04	52.28161
2018-04-05	43.28552
2018-04-06	38.85267
2018-04-07	38.72229
2018-04-08	38.85267
2018-04-09	51.49934
2018-04-10	49.93481
2018-04-11	56.45371
2018-04-12	54.10691
2018-04-13	45.24119
2018-04-14	39.89569
2018-04-15	43.93741
2018-04-16	55.41069
2018-04-17	59.45241
2018-04-18	54.36766
2018-04-19	45.76271
2018-04-20	44.71968
2018-04-21	40.93872
2018-04-22	37.67926
2018-04-23	48.63102
2018-04-24	49.93481
2018-04-25	52.15123
2018-04-26	49.15254
2018-04-27	44.85006
2018-04-28	36.76662
2018-04-29	40.4172
2018-04-30	50.5867
2018-05-01	55.67144
2018-05-02	57.88787
2018-05-03	45.89308
2018-05-04	42.89439
2018-05-05	31.16036
2018-05-06	34.94132
2018-05-07	38.20078
2018-05-08	60.75619
2018-05-09	51.23859
2018-05-10	52.67275
2018-05-11	41.32985
2018-05-12	34.55019
2018-05-13	35.72359
2018-05-14	57.23598
2018-05-15	58.80052
2018-05-16	49.28292
2018-05-17	47.32724
2018-05-18	41.85136
2018-05-19	34.55019
2018-05-20	36.37548
2018-05-21	45.24119
2018-05-22	38.20078
2018-05-23	62.4511
2018-05-24	48.10951
2018-05-25	48.23989
2018-05-26	34.55019
2018-05-27	38.59191
2018-05-28	63.10299
2018-05-29	59.97392
2018-05-30	55.01955
2018-05-31	51.23859
2018-06-01	42.50325
2018-06-02	39.89569
2018-06-03	37.94002
2018-06-04	57.23598
2018-06-05	56.71447
2018-06-06	43.93741
2018-06-07	57.75749
2018-06-08	48.10951
2018-06-09	36.37548
2018-06-10	39.11342
2018-06-11	60.49543
2018-06-12	55.54106
2018-06-13	42.50325
2018-06-14	57.36636
2018-06-15	47.84876
2018-06-16	37.54889
2018-06-17	44.32855
2018-06-18	56.32333
2018-06-19	53.19426
2018-06-20	54.10691
2018-06-21	41.85136
2018-06-22	43.28552
2018-06-23	41.72099
2018-06-24	36.76662
2018-06-25	54.36766
2018-06-26	54.88917
2018-06-27	48.63102
2018-06-28	42.50325
2018-06-29	44.85006
2018-06-30	49.02216
2018-07-01	46.93611
2018-07-02	56.97522
2018-07-03	66.23207
2018-07-04	69.75228
2018-07-05	68.70925
2018-07-06	61.53846
2018-07-07	44.98044
2018-07-08	48.63102
2018-07-09	59.71316
2018-07-10	66.6232
2018-07-11	65.84093
2018-07-12	65.58018
2018-07-13	58.80052
2018-07-14	57.49674
2018-07-15	49.67405
2018-07-16	57.49674
2018-07-17	54.7588
2018-07-18	63.23337
2018-07-19	51.7601
2018-07-20	46.93611
2018-07-21	45.11082
2018-07-22	40.93872
2018-07-23	47.45762
2018-07-24	41.59061
2018-07-25	44.32855
2018-07-26	49.93481
2018-07-27	37.67926
2018-07-28	40.93872
2018-07-29	28.29204
2018-07-30	43.67666
2018-07-31	42.50325
2018-08-01	40.54758
2018-08-02	40.15645
2018-08-03	43.93741
2018-08-04	37.41851
2018-08-05	33.50717
2018-08-06	44.85006
2018-08-07	50.97783
2018-08-08	45.37157
2018-08-09	47.19687
2018-08-10	41.85136
2018-08-11	50.45632
2018-08-12	46.4146
2018-08-13	52.54237
2018-08-14	52.15123
2018-08-15	49.41329
2018-08-16	51.36897
2018-08-17	45.63233
2018-08-18	35.98435
2018-08-19	41.98174
2018-08-20	54.62842
2018-08-21	52.28161
2018-08-22	54.36766
2018-08-23	50.19556
2018-08-24	43.02477
2018-08-25	42.63363
2018-08-26	46.28422
2018-08-27	61.53846
2018-08-28	56.45371
2018-08-29	57.62711
2018-08-30	55.28031
2018-08-31	47.97913
2018-09-01	49.67405
2018-09-02	41.59061
2018-09-03	61.66883
2018-09-04	66.49282
2018-09-05	64.40677
2018-09-06	56.97522
2018-09-07	45.37157
2018-09-08	32.85528
2018-09-09	33.63754
2018-09-10	56.45371
2018-09-11	58.279
2018-09-12	54.10691
2018-09-13	49.93481
2018-09-14	46.4146
2018-09-15	38.20078
2018-09-16	41.98174
2018-09-17	59.97392
2018-09-18	60.1043
2018-09-19	55.9322
2018-09-20	46.93611
2018-09-21	35.98435
2018-09-22	34.15906
2018-09-23	31.68187
2018-09-24	29.33507
2018-09-25	28.03129
2018-09-26	38.33116
2018-09-27	54.7588
2018-09-28	49.41329
2018-09-29	42.2425
2018-09-30	48.63102
2018-10-01	74.70664
2018-10-02	61.40808
2018-10-03	43.02477
2018-10-04	61.66883
2018-10-05	46.4146
2018-10-06	34.68057
2018-10-07	43.67666
2018-10-08	61.14732
2018-10-09	43.02477
2018-10-10	80.05215
2018-10-11	64.14602
2018-10-12	47.32724
2018-10-13	45.76271
2018-10-14	39.50456
2018-10-15	65.58018
2018-10-16	64.14602
2018-10-17	61.40808
2018-10-18	55.28031
2018-10-19	41.32985
2018-10-20	35.0717
2018-10-21	35.85397
2018-10-22	56.45371
2018-10-23	51.7601
2018-10-24	53.06388
2018-10-25	52.80312
2018-10-26	41.98174
2018-10-27	35.46284
2018-10-28	44.32855
2018-10-29	60.62581
2018-10-30	60.23468
2018-10-31	60.62581
2018-11-01	50.19556
2018-11-02	41.72099
2018-11-03	40.02607
2018-11-04	41.32985
2018-11-05	53.32464
2018-11-06	60.75619
2018-11-07	53.45501
2018-11-08	52.80312
2018-11-09	50.71707
2018-11-10	38.0704
2018-11-11	45.50195
2018-11-12	59.45241
2018-11-13	64.79791
2018-11-14	59.45241
2018-11-15	47.97913
2018-11-16	46.4146
2018-11-17	41.19947
2018-11-18	38.98305
2018-11-19	64.53715
2018-11-20	57.23598
2018-11-21	58.80052
2018-11-22	58.40938
2018-11-23	39.50456
2018-11-24	33.8983
2018-11-25	38.85267
2018-11-26	61.66883
2018-11-27	58.279
2018-11-28	60.49543
2018-11-29	49.93481
2018-11-30	41.85136
2018-12-01	41.98174
2018-12-02	43.28552
2018-12-03	62.58148
2018-12-04	58.67014
2018-12-05	61.66883
2018-12-06	54.23728
2018-12-07	49.02216
2018-12-08	38.85267
2018-12-09	40.28683
2018-12-10	52.02086
2018-12-11	53.58539
2018-12-12	56.71447
2018-12-13	53.58539
2018-12-14	44.45893
2018-12-15	35.20208
2018-12-16	42.2425
2018-12-17	56.32333
2018-12-18	55.41069
2018-12-19	53.06388
2018-12-20	50.32594
2018-12-21	52.80312
2018-12-22	37.67926
2018-12-23	43.15514
2018-12-24	49.15254
2018-12-25	34.15906
2018-12-26	48.23989
2018-12-27	45.37157
2018-12-28	46.15384
2018-12-29	37.94002
2018-12-30	33.50717
2018-12-31	41.0691
2019-01-01	30.63885
2019-01-02	54.88917
2019-01-03	56.84485
2019-01-04	56.58409
2019-01-05	50.19556
2019-01-06	48.23989
2019-01-07	70.27379
2019-01-08	62.84224
2019-01-09	57.75749
2019-01-10	56.06258
2019-01-11	67.66623
2019-01-12	55.41069
2019-01-13	54.7588
2019-01-14	61.01694
2019-01-15	58.279
2019-01-16	65.84093
2019-01-17	64.2764
2019-01-18	59.97392
2019-01-19	54.36766
2019-01-20	51.7601
2019-01-21	65.18904
2019-01-22	59.71316
2019-01-23	59.71316
2019-01-24	58.93089
2019-01-25	57.23598
2019-01-26	47.588
2019-01-27	49.02216
2019-01-28	63.23337
2019-01-29	56.32333
2019-01-30	52.9335
2019-01-31	52.9335
2019-02-01	50.97783
2019-02-02	40.02607
2019-02-03	38.20078
2019-02-04	39.37418
2019-02-05	44.98044
2019-02-06	34.81095
2019-02-07	61.66883
2019-02-08	55.28031
2019-02-09	48.89178
2019-02-10	47.06649
2019-02-11	68.31812
2019-02-12	57.88787
2019-02-13	55.54106
2019-02-14	48.50065
2019-02-15	47.06649
2019-02-16	40.54758
2019-02-17	44.71968
2019-02-18	49.15254
2019-02-19	50.19556
2019-02-20	53.58539
2019-02-21	53.19426
2019-02-22	48.10951
2019-02-23	48.50065
2019-02-24	48.37027
2019-02-25	48.50065
2019-02-26	50.5867
2019-02-27	49.80443
2019-02-28	44.71968
2019-03-01	42.76401
2019-03-02	43.28552
2019-03-03	43.28552
2019-03-04	70.40417
2019-03-05	60.36505
2019-03-06	60.62581
2019-03-07	44.45893
2019-03-08	41.0691
2019-03-09	34.94132
2019-03-10	34.68057
2019-03-11	51.10821
2019-03-12	50.5867
2019-03-13	46.4146
2019-03-14	44.45893
2019-03-15	40.02607
2019-03-16	33.76792
2019-03-17	36.76662
2019-03-18	50.19556
2019-03-19	54.23728
2019-03-20	55.54106
2019-03-21	50.32594
2019-03-22	42.11212
2019-03-23	38.59191
2019-03-24	37.80964
2019-03-25	48.7614
2019-03-26	50.84745
2019-03-27	50.06518
2019-03-28	56.19295
2019-03-29	43.54628
2019-03-30	36.50586
2019-03-31	35.59322
2019-04-01	47.19687
2019-04-02	48.7614
2019-04-03	51.49934
2019-04-04	46.15384
2019-04-05	38.33116
2019-04-06	34.55019
2019-04-07	39.11342
2019-04-08	51.23859
2019-04-09	47.588
2019-04-10	48.10951
2019-04-11	49.41329
2019-04-12	40.93872
2019-04-13	37.02737
2019-04-14	38.98305
2019-04-15	56.84485
2019-04-16	52.54237
2019-04-17	54.49804
2019-04-18	48.7614
2019-04-19	39.89569
2019-04-20	34.55019
2019-04-21	39.2438
2019-04-22	48.23989
2019-04-23	53.19426
2019-04-24	58.40938
2019-04-25	46.54498
2019-04-26	42.76401
2019-04-27	34.02868
2019-04-28	40.15645
2019-04-29	56.45371
2019-04-30	58.67014
2019-05-01	53.84615
2019-05-02	55.01955
2019-05-03	48.89178
2019-05-04	38.33116
2019-05-05	35.59322
2019-05-06	41.98174
2019-05-07	59.06127
2019-05-08	59.45241
2019-05-09	52.67275
2019-05-10	42.11212
2019-05-11	35.33246
2019-05-12	33.76792
2019-05-13	57.36636
2019-05-14	56.32333
2019-05-15	55.54106
2019-05-16	51.89048
2019-05-17	47.32724
2019-05-18	37.41851
2019-05-19	37.41851
2019-05-20	57.75749
2019-05-21	49.54367
2019-05-22	61.66883
2019-05-23	52.54237
2019-05-24	42.37288
2019-05-25	37.80964
2019-05-26	38.0704
2019-05-27	63.10299
2019-05-28	61.2777
2019-05-29	56.84485
2019-05-30	52.15123
2019-05-31	41.98174
2019-06-01	37.67926
2019-06-02	40.93872
2019-06-03	58.67014
2019-06-04	67.14471
2019-06-05	49.28292
2019-06-06	44.06779
2019-06-07	47.84876
2019-06-08	41.46023
2019-06-09	44.85006
2019-06-10	67.01434
2019-06-11	69.10039
2019-06-12	64.79791
2019-06-13	61.14732
2019-06-14	48.50065
2019-06-15	47.588
2019-06-16	38.20078
2019-06-17	68.05736
2019-06-18	72.09908
2019-06-19	54.49804
2019-06-20	53.71577
2019-06-21	50.19556
2019-06-22	42.63363
2019-06-23	43.67666
2019-06-24	56.97522
2019-06-25	61.79921
2019-06-26	60.49543
2019-06-27	61.2777
2019-06-28	56.71447
2019-06-29	44.32855
2019-06-30	55.41069
2019-07-01	66.36245
2019-07-02	69.6219
2019-07-03	57.36636
2019-07-04	61.92959
2019-07-05	56.45371
2019-07-06	49.28292
2019-07-07	52.54237
2019-07-08	61.53846
2019-07-09	64.66753
2019-07-10	61.2777
2019-07-11	55.80182
2019-07-12	58.93089
2019-07-13	48.63102
2019-07-14	44.45893
2019-07-15	60.49543
2019-07-16	62.97262
2019-07-17	58.67014
2019-07-18	58.40938
2019-07-19	49.15254
2019-07-20	51.23859
2019-07-21	49.67405
2019-07-22	60.62581
2019-07-23	60.88657
2019-07-24	70.92568
2019-07-25	59.84354
2019-07-26	62.71186
2019-07-27	48.63102
2019-07-28	48.37027
2019-07-29	64.53715
2019-07-30	72.88135
2019-07-31	71.83833
2019-08-01	59.06127
2019-08-02	53.06388
2019-08-03	51.89048
2019-08-04	44.32855
2019-08-05	63.10299
2019-08-06	59.19165
2019-08-07	55.54106
2019-08-08	55.9322
2019-08-09	54.49804
2019-08-10	54.62842
2019-08-11	55.28031
2019-08-12	71.31681
2019-08-13	59.58279
2019-08-14	49.80443
2019-08-15	48.37027
2019-08-16	45.63233
2019-08-17	44.98044
2019-08-18	47.19687
2019-08-19	70.53455
2019-08-20	52.41199
2019-08-21	62.58148
2019-08-22	50.32594
2019-08-23	47.19687
2019-08-24	47.06649
2019-08-25	44.85006
2019-08-26	49.67405
2019-08-27	53.84615
2019-08-28	54.88917
2019-08-29	51.62972
2019-08-30	39.50456
2019-08-31	43.4159
2019-09-01	42.89439
2019-09-02	59.45241
2019-09-03	61.01694
2019-09-04	55.14993
2019-09-05	50.5867
2019-09-06	42.89439
2019-09-07	36.37548
2019-09-08	39.63494
2019-09-09	55.01955
2019-09-10	58.40938
2019-09-11	46.67535
2019-09-12	30.11734
2019-09-13	27.77053
2019-09-14	25.5541
2019-09-15	35.72359
2019-09-16	68.57887
2019-09-17	68.57887
2019-09-18	64.92829
2019-09-19	52.67275
2019-09-20	41.72099
2019-09-21	34.81095
2019-09-22	37.80964
2019-09-23	54.7588
2019-09-24	50.32594
2019-09-25	50.84745
2019-09-26	46.67535
2019-09-27	39.89569
2019-09-28	36.37548
2019-09-29	36.11473
2019-09-30	54.62842
2019-10-01	55.01955
2019-10-02	53.84615
2019-10-03	38.59191
2019-10-04	53.19426
2019-10-05	41.59061
2019-10-06	37.41851
2019-10-07	62.4511
2019-10-08	53.97653
2019-10-09	40.4172
2019-10-10	56.84485
2019-10-11	49.93481
2019-10-12	38.33116
2019-10-13	37.02737
2019-10-14	62.19035
2019-10-15	56.84485
2019-10-16	61.53846
2019-10-17	51.89048
2019-10-18	45.63233
2019-10-19	40.15645
2019-10-20	37.67926
2019-10-21	67.01434
2019-10-22	62.4511
2019-10-23	55.41069
2019-10-24	56.32333
2019-10-25	54.23728
2019-10-26	44.06779
2019-10-27	41.0691
2019-10-28	57.62711
2019-10-29	52.67275
2019-10-30	50.71707
2019-10-31	49.41329
2019-11-01	44.5893
2019-11-02	36.897
2019-11-03	41.85136
2019-11-04	55.54106
2019-11-05	64.92829
2019-11-06	56.58409
2019-11-07	53.45501
2019-11-08	41.98174
2019-11-09	36.24511
2019-11-10	38.46153
2019-11-11	66.36245
2019-11-12	57.36636
2019-11-13	59.45241
2019-11-14	47.45762
2019-11-15	40.4172
2019-11-16	35.85397
2019-11-17	39.63494
2019-11-18	59.84354
2019-11-19	61.14732
2019-11-20	50.19556
2019-11-21	47.588
2019-11-22	46.15384
2019-11-23	34.94132
2019-11-24	42.63363
2019-11-25	60.75619
2019-11-26	63.62451
2019-11-27	59.84354
2019-11-28	52.41199
2019-11-29	54.7588
2019-11-30	44.71968
2019-12-01	38.72229
2019-12-02	63.10299
2019-12-03	55.9322
2019-12-04	58.279
2019-12-05	56.32333
2019-12-06	40.67796
2019-12-07	39.76531
2019-12-08	43.67666
2019-12-09	57.1056
2019-12-10	59.32203
2019-12-11	57.62711
2019-12-12	55.28031
2019-12-13	49.93481
2019-12-14	43.80704
2019-12-15	48.50065
2019-12-16	58.53976
2019-12-17	60.23468
2019-12-18	67.01434
2019-12-19	54.23728
2019-12-20	49.41329
2019-12-21	44.19817
2019-12-22	38.98305
2019-12-23	54.23728
2019-12-24	47.32724
2019-12-25	35.72359
2019-12-26	46.28422
2019-12-27	52.67275
2019-12-28	49.15254
2019-12-29	49.67405
2019-12-30	59.71316
2019-12-31	52.67275
